# Supplementary material for: Analysis of SARS-CoV-2 in Nasopharyngeal Samples from Patients with COVID-19 Illustrates Population Variation and Diverse Phenotypes, Placing the Growth Properties of Variants of Concern in Context with Other Lineages
Source: mSphere. 2022 May 2;7(3):e00913-21. doi: 10.1128/msphere.00913-21 (PMC9241508; doi:10.1128/msphere.00913-21)
Supplement: TABLE S1 [file msphere.00913-21-s0001.xlsx]

## Sheet: all
Supplementary table 1.
Group	Protein	Amino acid position	Reference amino acid	Reference codon	Location	Top amino acid	Reads	Second amino acid	Reads	Third amino acid	Reads	Top codon	Top codon count	Second codon	Second codon count	Third codon	Third codon count	Amino acid coverage	Nt change in Top codon
B (Liverpool/REMRQ0001/2020)_swab_RSLA	N	203	R	AGG	28880	K	1901	R	263	M	31	AAG	1744	AGG	202	AAA	157	2279	G->A
B (Liverpool/REMRQ0001/2020)_swab_RSLA	nsp6	37	L	UUG	11081	L	9	F	4	0	0	UUG	9	UUU	4	0	0	13	NA
B (Liverpool/REMRQ0001/2020)_swab_RSLA	nsp3	1410	0	AAU	0	0	0	0	0	0	0	0	0	0	0	0	0	0	NA
B (Liverpool/REMRQ0001/2020)_swab_RSLA	nsp16	116	A	GCA	21004	A	72	T	1	V	1	GCA	72	GUA	1	UUA	1	75	NA
B (Liverpool/REMRQ0001/2020)_stockP4_RSLA	N	203	R	AGG	28880	R	258	G	3	M	1	AGG	253	AGA	5	GGG	3	264	NA
B (Liverpool/REMRQ0001/2020)_stockP4_RSLA	nsp6	37	L	UUG	11081	F	14	L	3	0	0	UUU	14	UUG	2	UUA	1	17	G->U
B (Liverpool/REMRQ0001/2020)_stockP4_RSLA	nsp3	1410	N	AAU	6947	T	37	N	6	0	0	ACU	36	AAU	6	ACC	1	43	A->C
B (Liverpool/REMRQ0001/2020)_stockP4_RSLA	nsp16	116	A	GCA	21004	V	988	A	136	G	4	GUA	988	GCA	135	GGA	3	1138	C->U
B (Liverpool/REMRQ0001/2020)_72h_P5_artic	N	203	R	AGG	28880	R	233	G	3	W	2	AGG	211	AGA	22	GGG	3	241	NA
B (Liverpool/REMRQ0001/2020)_72h_P5_artic	nsp6	37	L	UUG	11081	F	158	L	77	M	3	UUU	156	UUG	58	UUA	18	244	G->U
B (Liverpool/REMRQ0001/2020)_72h_P5_artic	nsp3	1410	N	AAU	6947	T	4	0	0	0	0	ACU	4	0	0	0	0	4	A->C
B (Liverpool/REMRQ0001/2020)_72h_P5_artic	nsp16	116	A	GCA	21004	V	43	0	0	0	0	GUA	43	0	0	0	0	43	C->U
B.1 (SCV2-007_RAL01-009_day one)_swab_RSLA	S	1263	P	CCA	25349	L	101033	P	1724	S	440	CUA	94877	CUG	4738	CCA	1648	104320	C->U
B.1 (SCV2-007_RAL01-009_day one)_swab_RSLA	S	431	G	GGC	22853	G	6598	S	71	D	40	GGC	6470	GGU	124	AGC	70	6790	NA
B.1 (SCV2-007_RAL01-009_day one)_swab_RSLA	nsp12	246	T	ACC	14176	T	455	S	5	I	5	ACC	442	ACU	10	AUC	4	470	NA
B.1 (SCV2-007_RAL01-009_day one)_swab_RSLA	S	614	D	GAU	23402	G	12958	D	70	V	65	GGU	12932	GAU	66	GUU	54	13248	A->G
B.1 (SCV2-007_RAL01-009_day one)_swab_RSLA	nsp4	277	A	GCU	9383	A	3056	V	55	T	27	GCU	3048	GUU	55	ACU	27	3162	NA
B.1 (SCV2-007_RAL01-009_day one)_swab_RSLA	nsp12	323	P	CCU	14407	L	428	P	9	F	6	CUU	423	CCU	8	UUU	6	455	C->U
B.1 (SCV2-007_RAL01-009_day one)_swab_RSLA	nsp12	245	L	UUA	14173	L	15246	I	121	V	96	UUA	15168	AUA	120	GUA	95	15605	NA
B.1 (SCV2-007_RAL01-009_day one)_swab_RSLA	nsp13	418	E	GAA	17488	E	6811	G	37	K	27	GAA	6723	GAG	88	GGA	17	6935	NA
B.1 (SCV2-007_RAL01-009_day one)_swab_RSLA	S	513	L	CUU	23099	L	5886	F	103	I	60	CUU	5847	UUU	98	AUU	59	6087	NA
B.1 (SCV2-007_RAL01-009_day one)_swab_RSLA	nsp14	50	T	ACC	18187	T	10079	I	62	A	55	ACC	9968	ACU	103	GCC	55	10264	NA
B.1 (SCV2-007_RAL01-009_day one)_stockP2_artic	S	1263	P	CCA	25349	L	681	P	14	*	5	CUA	650	UUA	16	CUG	15	710	C->U
B.1 (SCV2-007_RAL01-009_day one)_stockP2_artic	S	431	G	GGC	22853	G	740	S	14	D	3	GGC	729	AGC	12	GGU	11	759	NA
B.1 (SCV2-007_RAL01-009_day one)_stockP2_artic	nsp12	246	T	ACC	14176	T	398	I	2	S	2	ACC	389	ACU	7	AUC	2	407	NA
B.1 (SCV2-007_RAL01-009_day one)_stockP2_artic	S	614	D	GAU	23402	G	188	D	3	N	2	GGU	188	GAU	2	AAU	2	194	A->G
B.1 (SCV2-007_RAL01-009_day one)_stockP2_artic	nsp4	277	A	GCU	9383	A	2	0	0	0	0	GCU	2	0	0	0	0	2	NA
B.1 (SCV2-007_RAL01-009_day one)_stockP2_artic	nsp12	323	P	CCU	14407	L	428	P	10	I	7	CUU	428	CCU	8	AUU	7	453	C->U
B.1 (SCV2-007_RAL01-009_day one)_stockP2_artic	nsp12	245	L	UUA	14173	L	407	V	5	I	3	UUA	406	GUA	5	AUA	3	416	NA
B.1 (SCV2-007_RAL01-009_day one)_stockP2_artic	nsp13	418	E	GAA	17488	E	3215	G	13	K	5	GAA	3190	GAG	25	GGG	7	3249	NA
B.1 (SCV2-007_RAL01-009_day one)_stockP2_artic	S	513	L	CUU	23099	L	568	I	7	F	3	CUU	563	AUU	7	CUC	4	581	NA
B.1 (SCV2-007_RAL01-009_day one)_stockP2_artic	nsp14	50	T	ACC	18187	T	888	A	4	N	3	ACC	884	GCC	4	ACU	4	904	NA
B.1 (SCV2-007_RAL01-009_day one)_72h_P3_artic	S	1263	P	CCA	25349	L	224	P	4	A	1	CUA	209	CUG	8	UUA	4	230	C->U
B.1 (SCV2-007_RAL01-009_day one)_72h_P3_artic	S	431	G	GGC	22853	G	2518	S	28	D	8	GGC	2470	GGU	47	AGC	28	2584	NA
B.1 (SCV2-007_RAL01-009_day one)_72h_P3_artic	nsp12	246	T	ACC	14176	T	10078	A	129	S	79	ACC	9835	ACU	191	GCC	103	10438	NA
B.1 (SCV2-007_RAL01-009_day one)_72h_P3_artic	S	614	D	GAU	23402	G	66	I	2	C	1	GGU	66	AUU	2	UGU	1	69	A->G
B.1 (SCV2-007_RAL01-009_day one)_72h_P3_artic	nsp4	277	A	GCU	9383	A	41	V	1	0	0	GCU	41	GUU	1	0	0	42	NA
B.1 (SCV2-007_RAL01-009_day one)_72h_P3_artic	nsp12	323	P	CCU	14407	L	12	0	0	0	0	CUU	12	0	0	0	0	12	C->U
B.1 (SCV2-007_RAL01-009_day one)_72h_P3_artic	nsp12	245	L	UUA	14173	L	10490	I	83	V	67	UUA	10421	AUA	79	GUA	66	10725	NA
B.1 (SCV2-007_RAL01-009_day one)_72h_P3_artic	nsp13	418	E	GAA	17488	E	2067	G	6	R	5	GAA	2034	GAG	33	GGG	4	2088	NA
B.1 (SCV2-007_RAL01-009_day one)_72h_P3_artic	S	513	L	CUU	23099	L	40	I	2	0	0	CUU	39	AUU	2	CUC	1	42	NA
B.1 (SCV2-007_RAL01-009_day one)_72h_P3_artic	nsp14	50	T	ACC	18187	T	3778	A	38	I	25	ACC	3746	GCC	37	ACU	28	3872	NA
B.1.1.10 (SCV2-008)_swab_RSLA	nsp12	323	P	CCU	14407	L	130	P	9	F	7	CUU	129	CCU	8	UUU	7	153	C->U
B.1.1.10 (SCV2-008)_swab_RSLA	N	203	R	AGG	28880	K	28570	N	1265	T	627	AAA	27725	AAC	1193	AAG	845	31280	G->A; G->A
B.1.1.10 (SCV2-008)_swab_RSLA	N	204	G	GGA	28883	R	29415	*	786	Q	745	CGA	28921	UGA	728	CAG	596	32483	G->C
B.1.1.10 (SCV2-008)_swab_RSLA	nsp10	104	A	GCU	13334	A	439	S	12	V	5	GCU	412	GCC	20	AGU	10	465	NA
B.1.1.10 (SCV2-008)_swab_RSLA	nsp12	585	A	GCU	15193	A	2623	T	79	F	20	GCU	2554	ACU	76	GCC	66	2750	NA
B.1.1.10 (SCV2-008)_swab_RSLA	nsp2	79	L	UUG	1040	L	13571	V	589	S	70	UUG	12674	GUG	573	UUA	572	14416	NA
B.1.1.10 (SCV2-008)_swab_RSLA	nsp3	546	K	AAG	4355	K	96	Q	1	0	0	AAG	91	AAA	5	CAG	1	97	NA
B.1.1.10 (SCV2-008)_swab_RSLA	nsp14	407	S	UCU	19258	S	16867	F	268	P	86	UCU	16699	UUC	205	UCC	111	17377	NA
B.1.1.10 (SCV2-008)_swab_RSLA	nsp12	462	T	ACA	14824	T	157	A	21	K	1	ACA	156	GCA	20	UGA	1	180	NA
B.1.1.10 (SCV2-008)_swab_RSLA	nsp14	406	L	CUA	19255	L	16773	P	344	I	134	CUA	16374	CCA	338	UUA	281	17371	NA
B.1.1.10 (SCV2-008)_swab_RSLA	nsp12	583	R	AGA	15187	R	2698	G	46	E	17	AGA	2691	GGA	46	GAA	17	2787	NA
B.1.1.10 (SCV2-008)_swab_RSLA	ORF3a	106	L	CUC	25708	L	32556	F	218	I	165	CUC	32035	CUA	413	UUC	215	33157	NA
B.1.1.10 (SCV2-008)_swab_RSLA	nsp8	74	A	GCU	12311	A	238	V	2	0	0	GCU	234	GCC	4	GUU	2	240	NA
B.1.1.10 (SCV2-008)_swab_RSLA	S	614	D	GAU	23402	G	3013	S	27	D	19	GGU	2988	AGU	26	GGC	24	3108	A->G
B.1.1.10 (SCV2-008)_swab_RSLA	nsp8	77	E	GAG	12320	E	208	G	5	I	1	GAG	205	GGG	5	GAA	3	215	NA
B.1.1.10 (SCV2-008)_swab_RSLA	nsp14	404	R	AGA	19249	R	15157	G	237	K	196	AGA	14964	GGA	186	AGG	149	15897	NA
B.1.1.10 (SCV2-008)_stockP2_artic	nsp12	323	P	CCU	14407	L	180	I	4	F	3	CUU	180	AUU	4	UUU	3	189	C->U
B.1.1.10 (SCV2-008)_stockP2_artic	N	203	R	AGG	28880	K	208	N	5	E	1	AAA	207	AAC	4	GAA	1	215	G->A; G->A
B.1.1.10 (SCV2-008)_stockP2_artic	N	204	G	GGA	28883	R	216	G	4	P	3	CGA	215	GGA	4	CCA	2	227	G->C
B.1.1.10 (SCV2-008)_stockP2_artic	nsp10	104	A	GCU	13334	A	159	S	2	T	2	GCU	159	AGU	2	ACU	2	164	NA
B.1.1.10 (SCV2-008)_stockP2_artic	nsp12	585	A	GCU	15193	A	2275	V	15	T	12	GCU	2269	GUU	13	ACU	12	2318	NA
B.1.1.10 (SCV2-008)_stockP2_artic	nsp2	79	L	UUG	1040	L	612	V	6	S	4	UUG	599	CUG	10	GUG	6	627	NA
B.1.1.10 (SCV2-008)_stockP2_artic	nsp3	546	K	AAG	4355	K	1018	N	4	*	4	AAG	995	AAA	23	UAG	4	1032	NA
B.1.1.10 (SCV2-008)_stockP2_artic	nsp14	407	S	UCU	19258	S	426	F	6	*	1	UCU	423	UUC	5	UCA	2	434	NA
B.1.1.10 (SCV2-008)_stockP2_artic	nsp12	462	T	ACA	14824	T	371	A	12	L	3	ACA	370	GCA	12	UUA	3	388	NA
B.1.1.10 (SCV2-008)_stockP2_artic	nsp14	406	L	CUA	19255	L	424	P	5	I	3	CUA	417	UUA	7	CCA	5	435	NA
B.1.1.10 (SCV2-008)_stockP2_artic	nsp12	583	R	AGA	15187	R	2239	G	5	K	4	AGA	2234	GGA	5	CGA	5	2260	NA
B.1.1.10 (SCV2-008)_stockP2_artic	ORF3a	106	L	CUC	25708	L	303	N	1	V	1	CUC	297	CUA	4	CUU	2	307	NA
B.1.1.10 (SCV2-008)_stockP2_artic	nsp8	74	A	GCU	12311	A	424	V	9	I	1	GCU	422	GUU	8	GCC	2	440	NA
B.1.1.10 (SCV2-008)_stockP2_artic	S	614	D	GAU	23402	G	349	V	2	D	2	GGU	347	GAU	2	GGG	1	355	A->G
B.1.1.10 (SCV2-008)_stockP2_artic	nsp8	77	E	GAG	12320	E	428	D	3	G	2	GAG	426	GAU	3	GGG	2	441	NA
B.1.1.10 (SCV2-008)_stockP2_artic	nsp14	404	R	AGA	19249	R	396	K	3	L	1	AGA	390	AGG	5	AAA	2	403	NA
B.1.1.10 (SCV2-008)_72h_P3_artic	nsp12	323	P	CCU	14407	L	43	I	3	P	1	CUU	43	AUU	3	CCC	1	47	C->U
B.1.1.10 (SCV2-008)_72h_P3_artic	N	203	R	AGG	28880	K	737	N	12	T	6	AAA	714	AAG	23	AAC	10	768	G->A; G->A
B.1.1.10 (SCV2-008)_72h_P3_artic	N	204	G	GGA	28883	R	743	Q	16	*	14	CGA	739	UGA	14	CAG	12	789	G->C
B.1.1.10 (SCV2-008)_72h_P3_artic	nsp10	104	A	GCU	13334	A	1365	T	38	S	16	GCU	1340	ACU	38	GCC	22	1439	NA
B.1.1.10 (SCV2-008)_72h_P3_artic	nsp12	585	A	GCU	15193	A	1748	V	32	T	18	GCU	1735	GUU	26	ACU	18	1814	NA
B.1.1.10 (SCV2-008)_72h_P3_artic	nsp2	79	L	UUG	1040	L	183	V	2	S	2	UUG	174	UUA	7	UCG	2	191	NA
B.1.1.10 (SCV2-008)_72h_P3_artic	nsp3	546	K	AAG	4355	K	6769	*	53	N	23	AAG	6602	AAA	167	UAG	52	6895	NA
B.1.1.10 (SCV2-008)_72h_P3_artic	nsp14	407	S	UCU	19258	S	255	F	8	P	2	UCU	248	UUC	8	UCC	4	267	NA
B.1.1.10 (SCV2-008)_72h_P3_artic	nsp12	462	T	ACA	14824	T	1379	A	44	I	9	ACA	1377	GCA	44	AUA	9	1435	NA
B.1.1.10 (SCV2-008)_72h_P3_artic	nsp14	406	L	CUA	19255	L	256	P	5	I	2	CUA	248	UUA	6	CCA	4	265	NA
B.1.1.10 (SCV2-008)_72h_P3_artic	nsp12	583	R	AGA	15187	R	1769	*	9	E	7	AGA	1764	UGA	8	GAA	7	1799	NA
B.1.1.10 (SCV2-008)_72h_P3_artic	ORF3a	106	L	CUC	25708	L	703	I	5	F	5	CUC	682	CUA	15	UUC	5	721	NA
B.1.1.10 (SCV2-008)_72h_P3_artic	nsp8	74	A	GCU	12311	A	3643	V	58	T	15	GCU	3614	GUU	54	GCC	26	3759	NA
B.1.1.10 (SCV2-008)_72h_P3_artic	S	614	D	GAU	23402	G	185	D	6	N	2	GGU	184	GAU	6	AAU	2	201	A->G
B.1.1.10 (SCV2-008)_72h_P3_artic	nsp8	77	E	GAG	12320	E	3585	G	43	D	12	GAG	3575	GGG	35	GAU	12	3691	NA
B.1.1.10 (SCV2-008)_72h_P3_artic	nsp14	404	R	AGA	19249	R	232	K	4	*	2	AGA	230	AAA	4	UGA	2	242	NA
B.1 (SCV2-009)_swab_RSLA	nsp3	757	D	GAC	4988	D	82	N	4	A	2	GAC	80	AAC	3	GAU	2	88	NA
B.1 (SCV2-009)_swab_RSLA	nsp13	575	I	AUA	17959	I	36740	T	1032	L	246	AUA	36700	ACA	998	GCA	162	38783	NA
B.1 (SCV2-009)_swab_RSLA	nsp3	131	Y	UAU	3110	Y	9240	H	88	C	49	UAU	9234	CAU	88	UGU	46	9456	NA
B.1 (SCV2-009)_swab_RSLA	nsp16	190	W	UGG	21226	W	5	0	0	0	0	UGG	5	0	0	0	0	5	NA
B.1 (SCV2-009)_swab_RSLA	S	614	D	GAU	23402	G	3360	S	24	V	21	GGU	3337	AGU	24	GGC	22	3452	A->G
B.1 (SCV2-009)_swab_RSLA	nsp14	409	L	CUU	19264	L	15903	H	479	F	283	CUU	15537	CAU	478	UUU	274	17235	NA
B.1 (SCV2-009)_swab_RSLA	nsp3	760	N	AAC	4997	N	86	S	2	R	1	AAC	86	AGC	2	CGC	1	89	NA
B.1 (SCV2-009)_swab_RSLA	nsp10	126	Y	UAU	13400	Y	575	C	7	H	3	UAU	574	UGC	5	CAU	3	590	NA
B.1 (SCV2-009)_swab_RSLA	nsp14	233	F	UUU	18736	F	14844	V	729	L	146	UUU	14806	GUU	729	UCG	63	15928	NA
B.1 (SCV2-009)_swab_RSLA	nsp12	323	P	CCU	14407	L	170	P	12	F	9	CUU	168	CCU	11	UUU	9	202	C->U
B.1 (SCV2-009)_swab_RSLA	E	44	0	UGC		0	0	0	0	0	0	0	0	0	0	0	0		NA
B.1 (SCV2-009)_swab_RSLA	nsp16	191	T	ACA	21229	T	5	0	0	0	0	ACA	5	0	0	0	0	5	NA
B.1 (SCV2-009)_swab_RSLA	S	1263	P	CCA	25349	L	26958	P	766	S	166	CUA	24248	CUG	2289	CCA	715	28249	C->U
B.1 (SCV2-009)_swab_RSLA	nsp4	205	Y	UAC	9167	Y	1492	H	77	C	29	UAC	1491	CAC	75	UGC	29	1619	NA
B.1 (SCV2-009)_swab_RSLA	nsp10	104	A	GCU	13334	A	498	S	14	T	7	GCU	471	GCC	23	AGU	11	530	NA
B.1 (SCV2-009)_stockP2_artic	nsp3	757	D	GAC	4988	D	1306	N	14	V	3	GAC	1290	GAU	16	AAC	12	1328	NA
B.1 (SCV2-009)_stockP2_artic	nsp13	575	I	AUA	17959	I	98	T	2	R	1	AUA	98	ACA	2	AGA	1	102	NA
B.1 (SCV2-009)_stockP2_artic	nsp3	131	Y	UAU	3110	Y	232	D	1	*	1	UAU	232	GAU	1	UAG	1	234	NA
B.1 (SCV2-009)_stockP2_artic	nsp16	190	W	UGG	21226	W	1	0	0	0	0	UGG	1	0	0	0	0	1	NA
B.1 (SCV2-009)_stockP2_artic	S	614	D	GAU	23402	G	334	V	6	H	1	GGU	333	GUU	3	GUC	2	342	A->G
B.1 (SCV2-009)_stockP2_artic	nsp14	409	L	CUU	19264	L	504	H	4	A	3	CUU	502	CAU	4	GCC	2	518	NA
B.1 (SCV2-009)_stockP2_artic	nsp3	760	N	AAC	4997	N	52	0	0	0	0	AAC	52	0	0	0	0	52	NA
B.1 (SCV2-009)_stockP2_artic	nsp10	126	Y	UAU	13400	Y	3	0	0	0	0	UAU	3	0	0	0	0	3	NA
B.1 (SCV2-009)_stockP2_artic	nsp14	233	F	UUU	18736	F	801	V	8	L	2	UUU	799	GUU	8	UUC	2	811	NA
B.1 (SCV2-009)_stockP2_artic	nsp12	323	P	CCU	14407	L	499	P	6	F	5	CUU	498	CCU	6	UUU	5	517	C->U
B.1 (SCV2-009)_stockP2_artic	E	44	C	UGC	26374	C	343	R	8	Y	5	UGC	331	UGU	12	CGC	4	363	NA
B.1 (SCV2-009)_stockP2_artic	nsp16	191	T	ACA	21229	T	1	0	0	0	0	ACA	1	0	0	0	0	1	NA
B.1 (SCV2-009)_stockP2_artic	S	1263	P	CCA	25349	L	766	P	19	I	2	CUA	750	CCA	19	CUG	11	794	C->U
B.1 (SCV2-009)_stockP2_artic	nsp4	205	Y	UAC	9167	Y	607	H	3	F	3	UAC	605	UGC	3	CAC	3	617	NA
B.1 (SCV2-009)_stockP2_artic	nsp10	104	A	GCU	13334	A	1211	T	11	V	9	GCU	1201	ACU	11	GUU	9	1238	NA
B.1 (SCV2-009)_72h_P3_artic	nsp3	757	D	GAC	4988	D	2195	N	39	G	11	GAC	2170	AAC	35	GAU	25	2261	NA
B.1 (SCV2-009)_72h_P3_artic	nsp13	575	I	AUA	17959	I	252	T	7	V	1	AUA	252	ACA	7	GUA	1	262	NA
B.1 (SCV2-009)_72h_P3_artic	nsp3	131	Y	UAU	3110	Y	165	H	3	C	1	UAU	165	CAU	3	AGU	1	170	NA
B.1 (SCV2-009)_72h_P3_artic	nsp16	190	W	UGG	21226	W	12	0	0	0	0	UGG	12	0	0	0	0	12	NA
B.1 (SCV2-009)_72h_P3_artic	S	614	D	GAU	23402	G	83	N	1	0	0	GGU	83	AAU	1	0	0	84	A->G
B.1 (SCV2-009)_72h_P3_artic	nsp14	409	L	CUU	19264	L	195	I	3	R	2	CUU	190	CUC	5	AUU	3	206	NA
B.1 (SCV2-009)_72h_P3_artic	nsp3	760	N	AAC	4997	N	41	0	0	0	0	AAC	41	0	0	0	0	41	NA
B.1 (SCV2-009)_72h_P3_artic	nsp10	126	Y	UAU	13400	Y	490	H	2	K	1	UAU	490	CAU	2	UGU	1	495	NA
B.1 (SCV2-009)_72h_P3_artic	nsp14	233	F	UUU	18736	F	2185	V	34	L	13	UUU	2180	GUU	34	CUU	5	2242	NA
B.1 (SCV2-009)_72h_P3_artic	nsp12	323	P	CCU	14407	L	43	I	1	C	1	CUU	42	AUU	1	UGU	1	45	C->U
B.1 (SCV2-009)_72h_P3_artic	E	44	C	UGC	26374	C	396	R	13	G	6	UGC	376	UGU	20	CGC	7	427	NA
B.1 (SCV2-009)_72h_P3_artic	nsp16	191	T	ACA	21229	T	14	0	0	0	0	ACA	13	ACG	1	0	0	14	NA
B.1 (SCV2-009)_72h_P3_artic	S	1263	P	CCA	25349	L	310	P	3	Q	2	CUA	289	CUG	18	CCA	3	320	C->U
B.1 (SCV2-009)_72h_P3_artic	nsp4	205	Y	UAC	9167	Y	1943	C	23	H	19	UAC	1943	UGC	23	CAC	17	2005	NA
B.1 (SCV2-009)_72h_P3_artic	nsp10	104	A	GCU	13334	A	1148	T	18	S	6	GCU	1133	ACU	18	GCC	11	1190	NA
B.1.1 (SCV2-010)_swab_RSLA	N	204	G	GGA	28883	R	23590	*	285	Q	256	CGA	23406	UGA	268	CAG	202	24740	G->C
B.1.1 (SCV2-010)_swab_RSLA	N	203	R	AGG	28880	K	22983	N	411	T	199	AAA	22549	AAG	434	AAC	382	23926	G->A; G->A
B.1.1 (SCV2-010)_swab_RSLA	S	614	D	GAU	23402	G	5824	D	37	V	22	GGU	5805	GAU	34	GUU	15	5951	A->G
B.1.1 (SCV2-010)_swab_RSLA	nsp12	323	P	CCU	14407	L	273	I	5	P	3	CUU	273	AUU	5	CCU	2	285	C->U
B.1.1 (SCV2-010)_stockP2_artic	N	204	G	GGA	28883	R	256	*	7	Q	4	CGA	256	UGA	7	CAG	3	271	G->C
B.1.1 (SCV2-010)_stockP2_artic	N	203	R	AGG	28880	K	252	M	2	A	2	AAA	247	AAG	5	AUG	2	260	G->A; G->A
B.1.1 (SCV2-010)_stockP2_artic	S	614	D	GAU	23402	G	190	D	1	V	1	GGU	188	GUU	1	GGC	1	192	A->G
B.1.1 (SCV2-010)_stockP2_artic	nsp12	323	P	CCU	14407	L	166	P	3	I	1	CUU	166	CCU	2	AUU	1	171	C->U
B.1.1 (SCV2-010)_72h_P3_artic	N	204	G	GGA	28883	R	520	Q	8	E	5	CGA	514	GAA	5	CAG	5	547	G->C
B.1.1 (SCV2-010)_72h_P3_artic	N	203	R	AGG	28880	K	496	N	13	T	5	AAA	484	AAC	12	AAG	12	523	G->A; G->A
B.1.1 (SCV2-010)_72h_P3_artic	S	614	D	GAU	23402	G	175	S	1	D	1	GGU	173	GGC	2	AGU	1	177	A->G
B.1.1 (SCV2-010)_72h_P3_artic	nsp12	323	P	CCU	14407	L	23	F	1	R	1	CUU	22	CGC	1	CUC	1	26	C->U
B.4 (SCV2-011_RAL01-005_day one)_swab_RSLA	nsp16	64	N	AAU	20848	N	10948	I	161	H	61	AAU	10862	AUU	147	AAC	86	11306	NA
B.4 (SCV2-011_RAL01-005_day one)_swab_RSLA	S	45	S	UCC	21695	S	25523	F	104	P	43	UCC	25332	UUC	100	UCA	98	25806	NA
B.4 (SCV2-011_RAL01-005_day one)_swab_RSLA	nsp12	836	R	AGA	15946	R	32522	K	1342	T	321	AGA	32445	AAA	1105	ACA	318	34722	NA
B.4 (SCV2-011_RAL01-005_day one)_swab_RSLA	nsp2	198	V	GUA	1397	I	26769	V	342	M	266	AUA	26765	GUA	313	AUG	266	28204	G->A
B.4 (SCV2-011_RAL01-005_day one)_swab_RSLA	nsp2	164	C	UGU	1295	C	26921	R	417	Y	296	UGU	26837	CGU	410	UAU	237	28824	NA
B.4 (SCV2-011_RAL01-005_day one)_swab_RSLA	nsp6	37	L	UUG	11081	F	23390	L	4605	M	564	UUU	23322	UUG	3151	UUA	1393	29182	G->U
B.4 (SCV2-011_RAL01-005_day one)_swab_RSLA	nsp12	289	Y	UAU	14305	Y	31061	C	345	H	337	UAU	30261	UAC	800	UGU	331	32263	NA
B.4 (SCV2-011_RAL01-005_day one)_swab_RSLA	nsp8	53	A	GCA	12248	V	38756	A	1198	I	243	GUA	38207	GCA	1074	GUG	489	40940	C->U
B.4 (SCV2-011_RAL01-005_day one)_swab_RSLA	ORF3a	214	L	CUG	26032	L	18457	P	563	Q	113	CUG	18046	CCG	510	CUA	213	19289	NA
B.4 (SCV2-011_RAL01-005_day one)_stockP2_artic	nsp16	64	N	AAU	20848	N	920	I	3	P	1	AAU	917	AAC	3	AUU	3	925	NA
B.4 (SCV2-011_RAL01-005_day one)_stockP2_artic	S	45	S	UCC	21695	S	604	L	4	I	1	UCC	600	UCU	2	CUC	2	611	NA
B.4 (SCV2-011_RAL01-005_day one)_stockP2_artic	nsp12	836	R	AGA	15946	R	1352	K	19	S	7	AGA	1350	AAA	10	AAG	9	1396	NA
B.4 (SCV2-011_RAL01-005_day one)_stockP2_artic	nsp2	198	V	GUA	1397	I	11	0	0	0	0	AUA	11	0	0	0	0	11	G->A
B.4 (SCV2-011_RAL01-005_day one)_stockP2_artic	nsp2	164	C	UGU	1295	C	455	G	5	Y	5	UGU	453	UAU	4	CGU	4	482	NA
B.4 (SCV2-011_RAL01-005_day one)_stockP2_artic	nsp6	37	L	UUG	11081	F	87	L	28	S	1	UUU	87	UUG	22	UUA	6	118	G->U
B.4 (SCV2-011_RAL01-005_day one)_stockP2_artic	nsp12	289	Y	UAU	14305	Y	266	*	1	H	1	UAU	265	CAG	1	AAC	1	271	NA
B.4 (SCV2-011_RAL01-005_day one)_stockP2_artic	nsp8	53	A	GCA	12248	V	772	A	19	I	4	GUA	765	GCA	18	GUG	5	803	C->U
B.4 (SCV2-011_RAL01-005_day one)_stockP2_artic	ORF3a	214	L	CUG	26032	L	124	Q	1	P	1	CUG	123	CCG	1	CAG	1	127	NA
B.4 (SCV2-011_RAL01-005_day one)_72h_P3_artic	nsp16	64	N	AAU	20848	N	112	T	1	I	1	AAU	112	AUU	1	ACA	1	114	NA
B.4 (SCV2-011_RAL01-005_day one)_72h_P3_artic	S	45	S	UCC	21695	S	4161	F	11	I	7	UCC	4134	UCA	14	UCU	13	4195	NA
B.4 (SCV2-011_RAL01-005_day one)_72h_P3_artic	nsp12	836	R	AGA	15946	R	3626	K	59	T	16	AGA	3621	AAA	32	AAG	27	3745	NA
B.4 (SCV2-011_RAL01-005_day one)_72h_P3_artic	nsp2	198	V	GUA	1397	I	5	0	0	0	0	AUA	5	0	0	0	0	5	G->A
B.4 (SCV2-011_RAL01-005_day one)_72h_P3_artic	nsp2	164	C	UGU	1295	C	155	R	3	S	2	UGU	155	CGU	3	UAU	2	165	NA
B.4 (SCV2-011_RAL01-005_day one)_72h_P3_artic	nsp6	37	L	UUG	11081	F	208	L	72	*	2	UUU	208	UUG	59	UUA	13	289	G->U
B.4 (SCV2-011_RAL01-005_day one)_72h_P3_artic	nsp12	289	Y	UAU	14305	Y	30	N	1	0	0	UAU	30	AAU	1	0	0	31	NA
B.4 (SCV2-011_RAL01-005_day one)_72h_P3_artic	nsp8	53	A	GCA	12248	V	1967	A	42	E	13	GUA	1943	GCA	33	GUG	23	2054	C->U
B.4 (SCV2-011_RAL01-005_day one)_72h_P3_artic	ORF3a	214	L	CUG	26032	L	38	P	2	Q	1	CUG	37	CCG	2	CAG	1	41	NA
B.1.5 (SCV2-016)_stockP2_artic	ORF3a	261	E	GAA	26173	*	361	Q	5	P	4	UAA	361	CAA	5	AAA	4	380	G->U
B.1.5 (SCV2-016)_stockP2_artic	N	194	0	UCA		0	0	0	0	0	0	0	0	0	0	0	0		NA
B.1.5 (SCV2-016)_stockP2_artic	nsp12	323	P	CCU	14407	L	931	P	17	I	12	CUU	925	CCU	13	AUU	12	981	C->U
B.1.5 (SCV2-016)_stockP2_artic	nsp3	1206	S	UCG	6335	L	327	S	2	W	1	UUG	326	UCG	2	UUA	1	331	C->U
B.1.5 (SCV2-016)_stockP2_artic	S	614	D	GAU	23402	G	67	I	1	*	1	GGU	67	AUU	1	AAU	1	70	A->G
B.1.5 (SCV2-016)_stockP2_artic	nsp16	160	K	AAG	21136	R	81	K	3	E	2	AGG	81	AAG	3	GAG	2	86	A->G
B.1.5 (SCV2-016)_stockP2_artic	nsp10	104	A	GCU	13334	V	9072	A	216	I	105	GUU	9068	GCU	189	AUU	105	9515	C->U
B.1.5 (SCV2-016)_72h_P3_artic	ORF3a	261	E	GAA	26173	*	8	V	1	0	0	UAA	8	GUA	1	0	0	9	G->U
B.1.5 (SCV2-016)_72h_P3_artic	N	194	S	UCA	28853	L	212	S	3	*	3	UUA	212	UCA	2	UAA	2	218	C->U
B.1.5 (SCV2-016)_72h_P3_artic	nsp12	323	P	CCU	14407	L	5	I	1	0	0	CUU	5	AUU	1	0	0	6	C->U
B.1.5 (SCV2-016)_72h_P3_artic	nsp3	1206	S	UCG	6335	L	2247	S	13	W	7	UUG	2238	UUA	9	UCG	9	2283	C->U
B.1.5 (SCV2-016)_72h_P3_artic	S	614	D	GAU	23402	G	43	V	1	D	1	GGU	43	GUU	1	AAU	1	46	A->G
B.1.5 (SCV2-016)_72h_P3_artic	nsp16	160	K	AAG	21136	R	12	K	1	E	1	AGG	12	AAG	1	GAG	1	15	A->G
B.1.5 (SCV2-016)_72h_P3_artic	nsp10	104	A	GCU	13334	V	350	A	25	I	9	GUU	350	GCU	24	AUU	9	391	C->U
B.1 (SCV2-017_RAL01-009_day three)_swab_RSLA	nsp3	1120	A	GCU	6077	A	830	V	398	I	10	GCU	827	GUU	398	AUU	8	1264	NA
B.1 (SCV2-017_RAL01-009_day three)_swab_RSLA	nsp12	323	P	CCU	14407	L	202	P	18	I	8	CUU	202	CCU	14	AUU	8	238	C->U
B.1 (SCV2-017_RAL01-009_day three)_swab_RSLA	S	1263	P	CCA	25349	L	18286	P	421	S	98	CUA	16289	CUG	1767	CCA	390	19066	C->U
B.1 (SCV2-017_RAL01-009_day three)_swab_RSLA	S	614	D	GAU	23402	G	3398	S	24	D	20	GGU	3379	AGU	24	GAU	19	3501	A->G
B.1 (SCV2-017_RAL01-009_day three)_stockP2_artic	nsp3	1120	A	GCU	6077	A	136	V	54	Y	2	GCU	136	GUU	53	GAA	1	194	NA
B.1 (SCV2-017_RAL01-009_day three)_stockP2_artic	nsp12	323	P	CCU	14407	L	1292	P	82	I	36	CUU	1279	CCU	64	AUU	36	1468	C->U
B.1 (SCV2-017_RAL01-009_day three)_stockP2_artic	S	1263	P	CCA	25349	L	2814	P	114	S	23	CUA	2518	CUG	227	CCA	110	3020	C->U
B.1 (SCV2-017_RAL01-009_day three)_stockP2_artic	S	614	D	GAU	23402	G	473	V	8	D	7	GGU	471	GUU	7	GAU	7	502	A->G
B.1 (SCV2-017_RAL01-009_day three)_72h_P3_artic	nsp3	1120	A	GCU	6077	V	7	A	6	0	0	GUU	7	GCU	6	0	0	13	C->U
B.1 (SCV2-017_RAL01-009_day three)_72h_P3_artic	nsp12	323	P	CCU	14407	L	26	F	1	S	1	CUU	26	UCU	1	UUU	1	28	C->U
B.1 (SCV2-017_RAL01-009_day three)_72h_P3_artic	S	1263	P	CCA	25349	L	274	P	5	Q	3	CUA	248	CUG	21	CCA	5	285	C->U
B.1 (SCV2-017_RAL01-009_day three)_72h_P3_artic	S	614	D	GAU	23402	G	79	I	1	S	1	GGU	79	GAU	1	GUU	1	83	A->G
B.4 (SCV2-018_RAL01-005_day three)_swab_RSLA	nsp8	53	A	GCA	12248	V	164	A	11	S	2	GUA	158	GCA	7	GUG	5	182	C->U
B.4 (SCV2-018_RAL01-005_day three)_swab_RSLA	nsp6	37	L	UUG	11081	F	4920	L	672	M	69	UUU	4908	UUG	456	UUA	204	5788	G->U
B.4 (SCV2-018_RAL01-005_day three)_swab_RSLA	E	45	0	AAU		0	0	0	0	0	0	0	0	0	0	0	0		NA
B.4 (SCV2-018_RAL01-005_day three)_swab_RSLA	nsp2	202	H	CAU	1409	H	6485	Y	245	N	32	CAU	6468	UAU	235	AAU	28	6891	NA
B.4 (SCV2-018_RAL01-005_day three)_swab_RSLA	nsp12	929	T	ACA	16225	T	23892	A	1243	P	170	ACA	23459	GCA	1199	ACG	328	25666	NA
B.4 (SCV2-018_RAL01-005_day three)_swab_RSLA	nsp2	198	V	GUA	1397	I	6136	V	76	M	73	AUA	6128	GUA	74	AUG	73	6485	G->A
B.4 (SCV2-018_RAL01-005_day three)_swab_RSLA	S	612	Y	UAU	23396	Y	4499	H	81	C	38	UAU	4477	CAU	81	UGU	37	4668	NA
B.4 (SCV2-018_RAL01-005_day three)_swab_RSLA	nsp16	191	T	ACA	21229	T	6	I	1	0	0	ACA	5	AUA	1	ACG	1	7	NA
B.4 (SCV2-018_RAL01-005_day three)_swab_RSLA	nsp13	69	S	AGC	16441	S	24036	G	350	I	133	AGC	23855	GGC	347	AGU	181	24791	NA
B.4 (SCV2-018_RAL01-005_day three)_swab_RSLA	S	845	A	GCU	24095	A	3543	V	593	K	65	GCU	3502	GUU	588	AAG	65	4309	NA
B.4 (SCV2-018_RAL01-005_day three)_stockP2_artic	nsp8	53	A	GCA	12248	V	12122	A	264	G	95	GUA	11914	GCA	227	GUG	196	12687	C->U
B.4 (SCV2-018_RAL01-005_day three)_stockP2_artic	nsp6	37	L	UUG	11081	F	85	L	79	M	4	UUU	82	UUG	63	UUA	15	180	G->U
B.4 (SCV2-018_RAL01-005_day three)_stockP2_artic	E	45	N	AAU	26377	N	3473	I	131	Y	21	AAU	3441	AUU	124	AAC	32	3681	NA
B.4 (SCV2-018_RAL01-005_day three)_stockP2_artic	nsp2	202	H	CAU	1409	H	59	Y	1	0	0	CAU	59	UAU	1	0	0	60	NA
B.4 (SCV2-018_RAL01-005_day three)_stockP2_artic	nsp12	929	T	ACA	16225	T	1322	A	16	I	14	ACA	1296	ACG	24	GCA	14	1379	NA
B.4 (SCV2-018_RAL01-005_day three)_stockP2_artic	nsp2	198	V	GUA	1397	I	54	A	2	V	2	AUA	54	GCA	2	GUA	2	60	G->A
B.4 (SCV2-018_RAL01-005_day three)_stockP2_artic	S	612	Y	UAU	23396	Y	1317	H	26	C	17	UAU	1312	CAU	26	UGU	17	1374	NA
B.4 (SCV2-018_RAL01-005_day three)_stockP2_artic	nsp16	191	T	ACA	21229	T	38	0	0	0	0	ACA	36	ACG	2	0	0	38	NA
B.4 (SCV2-018_RAL01-005_day three)_stockP2_artic	nsp13	69	S	AGC	16441	S	1282	G	26	N	5	AGC	1241	AGU	41	GGC	26	1330	NA
B.4 (SCV2-018_RAL01-005_day three)_stockP2_artic	S	845	A	GCU	24095	A	15923	V	4383	T	383	GCU	15738	GUU	4332	ACU	316	21052	NA
B.4 (SCV2-018_RAL01-005_day three)_72h_P3_artic	nsp8	53	A	GCA	12248	V	1243	A	29	E	9	GUA	1220	GCA	26	GUG	19	1301	C->U
B.4 (SCV2-018_RAL01-005_day three)_72h_P3_artic	nsp6	37	L	UUG	11081	F	177	L	77	M	7	UUU	176	UUG	62	UUA	14	266	G->U
B.4 (SCV2-018_RAL01-005_day three)_72h_P3_artic	E	45	N	AAU	26377	N	251	I	6	D	2	AAU	248	AUU	6	AAC	3	262	NA
B.4 (SCV2-018_RAL01-005_day three)_72h_P3_artic	nsp2	202	0	CAU		0	0	0	0	0	0	0	0	0	0	0	0		NA
B.4 (SCV2-018_RAL01-005_day three)_72h_P3_artic	nsp12	929	T	ACA	16225	T	12	0	0	0	0	ACA	12	0	0	0	0	12	NA
B.4 (SCV2-018_RAL01-005_day three)_72h_P3_artic	nsp2	198	0	GUA		0	0	0	0	0	0	0	0	0	0	0	0		NA
B.4 (SCV2-018_RAL01-005_day three)_72h_P3_artic	S	612	Y	UAU	23396	Y	124	C	2	S	1	UAU	124	UGU	2	CAU	1	129	NA
B.4 (SCV2-018_RAL01-005_day three)_72h_P3_artic	nsp16	191	T	ACA	21229	T	13	0	0	0	0	ACA	13	0	0	0	0	13	NA
B.4 (SCV2-018_RAL01-005_day three)_72h_P3_artic	nsp13	69	S	AGC	16441	S	13	G	1	0	0	AGC	13	GGC	1	0	0	14	NA
B.4 (SCV2-018_RAL01-005_day three)_72h_P3_artic	S	845	A	GCU	24095	A	4035	V	180	T	65	GCU	3994	GUU	174	ACU	54	4323	NA
B.1.1.7 (Alpha)_stockP5_artic	ORF8	27	Q	CAA	27972	*	40	E	1	0	0	UAA	40	GAA	1	0	0	41	C->U
B.1.1.7 (Alpha)_stockP5_artic	nsp3	1412	I	AUA	6953	T	99	A	4	P	2	ACA	99	GCA	4	CCA	2	107	U->C
B.1.1.7 (Alpha)_stockP5_artic	S	681	P	CCU	23603	H	196	T	3	L	1	CAU	196	ACU	3	CGU	1	203	C->A
B.1.1.7 (Alpha)_stockP5_artic	nsp12	323	P	CCU	14407	L	831	P	49	I	15	CUU	821	CCU	41	AUU	15	921	C->U
B.1.1.7 (Alpha)_stockP5_artic	N	203	R	AGG	28880	K	2446	N	54	T	41	AAA	2377	AAG	69	AAC	51	2588	G->A; G->A
B.1.1.7 (Alpha)_stockP5_artic	nsp6	106	S	UCU	11288	S	3	0	0	0	0	UCU	3	0	0	0	0	3	NA
B.1.1.7 (Alpha)_stockP5_artic	E	37	L	CUU	26353	R	635	L	289	H	13	CGU	627	CUU	286	CAU	12	974	U->G
B.1.1.7 (Alpha)_stockP5_artic	nsp3	153	P	CCU	3176	L	6273	P	93	A	56	CUU	6254	CCU	76	GCU	27	6494	C->U
B.1.1.7 (Alpha)_stockP5_artic	N	204	G	GGA	28883	R	2514	*	57	Q	40	CGA	2486	UGA	53	CAG	30	2691	G->C
B.1.1.7 (Alpha)_stockP5_artic	S	70	V	GUC	21770	I	307	L	132	V	119	AUC	301	CUC	112	GUC	103	637	G->A
B.1.1.7 (Alpha)_stockP5_artic	ORF8	52	R	AGA	28047	I	55	V	1	N	1	AUA	55	CAU	1	GUA	1	60	G->U
B.1.1.7 (Alpha)_stockP5_artic	S	570	A	GCU	23270	D	343	G	6	I	3	GAU	340	GGU	6	AUU	3	358	C->A
B.1.1.7 (Alpha)_stockP5_artic	S	614	D	GAU	23402	G	273	D	6	V	3	GGU	272	GAU	5	GUU	3	286	A->G
B.1.1.7 (Alpha)_stockP5_artic	nsp3	890	A	GCU	5387	D	9373	A	57	I	51	GAU	9269	GAC	104	GCU	51	9663	C->A
B.1.1.7 (Alpha)_stockP5_artic	S	501	N	AAU	23063	Y	426	H	12	N	9	UAU	426	CAU	12	AAU	8	464	A->U
B.1.1.7 (Alpha)_stockP5_artic	nsp5	160	C	UGU	10532	F	10	C	2	P	1	UUU	10	UGU	2	CCU	1	13	G->U
B.1.1.7 (Alpha)_stockP5_artic	N	3	D	GAU	28280	L	9521	*	179	P	120	CUA	9423	UAA	177	CCU	79	10118	G->C; A->U; U->A
B.1.1.7 (Alpha)_stockP5_artic	S	982	S	UCA	24506	A	113	S	3	*	1	GCA	113	UCA	2	UAA	1	117	U->G
B.1.1.7 (Alpha)_stockP5_artic	ORF8	73	Y	UAC	28110	C	11896	Y	109	R	67	UGC	11819	UAC	104	UGU	77	12166	A->G
B.1.1.7 (Alpha)_stockP5_artic	N	235	S	UCU	28976	F	2295	L	31	S	13	UUU	2290	CUU	31	UCA	5	2352	C->U
B.1.1.7 (Alpha)_stockP5_artic	nsp6	108	F	UUU	11294	L	3	0	0	0	0	UUG	3	0	0	0	0	3	U->G
B.1.1.7 (Alpha)_stockP5_artic	nsp3	183	T	ACU	3266	I	804	T	76	A	7	AUU	804	ACU	74	GCU	7	900	C->U
B.1.1.7 (Alpha)_stockP5_artic	S	1118	D	GAC	24914	H	5525	Y	89	N	57	CAC	5504	UAC	88	AAU	44	5784	G->C
B.1.1.7 (Alpha)_stockP5_artic	S	716	T	ACA	23708	I	178	T	3	A	3	AUA	178	GCA	3	GUA	2	191	C->U
B.1.1.7 (Alpha)_72h_P6_artic	ORF8	27	Q	CAA	27972	*	10	0	0	0	0	UAA	9	UAG	1	0	0	10	C->U
B.1.1.7 (Alpha)_72h_P6_artic	nsp3	1412	I	AUA	6953	T	12	0	0	0	0	ACA	12	0	0	0	0	12	U->C
B.1.1.7 (Alpha)_72h_P6_artic	S	681	P	CCU	23603	H	15	P	1	0	0	CAU	15	CCU	1	0	0	16	C->A
B.1.1.7 (Alpha)_72h_P6_artic	nsp12	323	P	CCU	14407	L	39	P	1	F	1	CUU	39	CCU	1	UUU	1	41	C->U
B.1.1.7 (Alpha)_72h_P6_artic	N	203	R	AGG	28880	K	761	N	20	T	8	AAA	744	AAG	17	AAC	17	801	G->A; G->A
B.1.1.7 (Alpha)_72h_P6_artic	nsp6	106	S	UCU	11288	T	15	S	12	A	5	ACU	12	UCU	8	GCU	5	41	U->A
B.1.1.7 (Alpha)_72h_P6_artic	E	37	L	CUU	26353	R	250	L	9	H	5	CGU	248	CUU	9	UGU	5	275	U->G
B.1.1.7 (Alpha)_72h_P6_artic	nsp3	153	P	CCU	3176	L	532	P	10	A	4	CUU	531	CCU	9	CGA	2	554	C->U
B.1.1.7 (Alpha)_72h_P6_artic	N	204	G	GGA	28883	R	792	*	13	G	7	CGA	785	UGA	13	AGA	7	830	G->C
B.1.1.7 (Alpha)_72h_P6_artic	S	70	V	GUC	21770	I	65	V	33	L	19	AUC	65	GUC	26	CUC	16	134	G->A
B.1.1.7 (Alpha)_72h_P6_artic	ORF8	52	R	AGA	28047	I	14	0	0	0	0	AUA	14	0	0	0	0	14	G->U
B.1.1.7 (Alpha)_72h_P6_artic	S	570	A	GCU	23270	D	248	V	5	A	2	GAU	248	GUU	5	GCU	2	260	C->A
B.1.1.7 (Alpha)_72h_P6_artic	S	614	D	GAU	23402	G	215	N	2	I	1	GGU	215	AAU	2	AGU	1	221	A->G
B.1.1.7 (Alpha)_72h_P6_artic	nsp3	890	A	GCU	5387	D	1780	A	13	V	11	GAU	1760	GAC	20	GCU	11	1824	C->A
B.1.1.7 (Alpha)_72h_P6_artic	S	501	N	AAU	23063	Y	40	N	1	L	1	UAU	40	CUU	1	AAU	1	43	A->U
B.1.1.7 (Alpha)_72h_P6_artic	nsp5	160	C	UGU	10532	F	4	C	2	0	0	UUU	4	UGU	2	0	0	6	G->U
B.1.1.7 (Alpha)_72h_P6_artic	N	3	D	GAU	28280	L	3523	*	43	P	41	CUA	3485	UAA	43	CCU	25	3720	G->C; A->U; U->A
B.1.1.7 (Alpha)_72h_P6_artic	S	982	S	UCA	24506	A	431	S	8	T	7	GCA	429	UCA	8	GUA	6	461	U->G
B.1.1.7 (Alpha)_72h_P6_artic	ORF8	73	Y	UAC	28110	C	4334	Y	48	R	22	UGC	4314	UAC	47	CGC	20	4435	A->G
B.1.1.7 (Alpha)_72h_P6_artic	N	235	S	UCU	28976	F	707	L	12	S	4	UUU	707	CUU	12	UCU	3	733	C->U
B.1.1.7 (Alpha)_72h_P6_artic	nsp6	108	F	UUU	11294	L	158	F	54	I	4	UUG	144	UUU	53	UUA	14	226	U->G
B.1.1.7 (Alpha)_72h_P6_artic	nsp3	183	T	ACU	3266	I	480	T	33	V	7	AUU	480	ACU	33	GUU	7	526	C->U
B.1.1.7 (Alpha)_72h_P6_artic	S	1118	D	GAC	24914	H	1298	N	16	Y	9	CAC	1298	AAU	14	UAC	9	1353	G->C
B.1.1.7 (Alpha)_72h_P6_artic	S	716	T	ACA	23708	I	16	0	0	0	0	AUA	16	0	0	0	0	16	C->U
B (Victoria/01/2020)_stockP4_artic	S	96	E	GAG	21848	E	1419	A	155	Q	13	GAG	1418	GCG	153	CAG	13	1628	NA
B (Victoria/01/2020)_stockP4_artic	ORF3a	251	G	GGU	26143	V	1	0	0	0	0	GUU	1	0	0	0	0	1	G->U
B (Victoria/01/2020)_stockP4_artic	S	247	S	AGU	22301	R	367	S	7	N	3	AGG	364	AGU	6	AUG	3	383	U->G
B (Victoria/01/2020)_72h_P5_artic	S	96	E	GAG	21848	A	6627	E	4430	V	170	GCG	6564	GAG	4419	GUG	166	11638	A->C
B (Victoria/01/2020)_72h_P5_artic	ORF3a	251	G	GGU	26143	V	41	A	1	I	1	GUU	41	UGC	1	AUU	1	44	G->U
B (Victoria/01/2020)_72h_P5_artic	S	247	S	AGU	22301	R	3045	S	105	N	19	AGG	3031	AGU	102	AAU	19	3214	U->G
B.1.351 (Beta)_stockP4_artic	ORF3a	57	Q	CAG	25561	H	1351	L	21	Q	16	CAU	1348	CAG	16	CUG	11	1404	G->U
B.1.351 (Beta)_stockP4_artic	S	18	L	CUU	21614	F	127	L	3	S	1	UUU	124	CUU	3	UUC	3	131	C->U
B.1.351 (Beta)_stockP4_artic	E	71	P	CCU	26455	L	1569	P	11	F	4	CUU	1564	CCU	6	CCA	5	1592	C->U
B.1.351 (Beta)_stockP4_artic	S	701	A	GCA	23663	V	590	A	11	I	7	GUA	583	GCA	9	AUA	7	618	C->U
B.1.351 (Beta)_stockP4_artic	S	677	Q	CAG	23591	H	628	Q	26	L	6	CAU	627	CAG	26	CUU	4	666	G->U
B.1.351 (Beta)_stockP4_artic	nsp6	106	S	UCU	11288	S	17	T	9	P	5	UCU	14	ACU	9	CCU	4	41	NA
B.1.351 (Beta)_stockP4_artic	ORF3a	131	W	UGG	25783	L	1302	W	42	*	26	UUG	1292	UGG	42	UGA	18	1401	G->U
B.1.351 (Beta)_stockP4_artic	nsp12	323	P	CCU	14407	L	278	P	4	F	1	CUU	276	CCU	4	CUC	2	287	C->U
B.1.351 (Beta)_stockP4_artic	S	614	D	GAU	23402	G	2114	D	14	S	11	GGU	2114	GAU	13	AGU	10	2168	A->G
B.1.351 (Beta)_stockP4_artic	nsp5	90	K	AAG	10322	R	1948	*	46	K	31	AGG	1946	UAG	46	AAG	30	2099	A->G
B.1.351 (Beta)_stockP4_artic	S	215	D	GAU	22205	G	3820	S	52	D	38	GGU	3816	AGU	52	GAU	36	3954	A->G
B.1.351 (Beta)_stockP4_artic	nsp5	252	P	CCU	10808	L	126	P	30	S	4	CUU	126	CCU	30	UCU	3	162	C->U
B.1.351 (Beta)_stockP4_artic	N	205	T	ACU	28886	I	1930	N	10	S	8	AUU	1916	AUC	14	AAU	10	1966	C->U
B.1.351 (Beta)_stockP4_artic	nsp3	40	S	UCU	2837	F	32	S	31	H	1	UUU	29	UCU	22	UUC	10	66	C->U
B.1.351 (Beta)_stockP4_artic	ORF8	115	R	CGU	28236	L	4617	R	299	F	52	CUU	4603	CGU	297	UUU	52	5001	G->U
B.1.351 (Beta)_stockP4_artic	S	682	R	CGG	23606	W	600	R	33	*	10	UGG	600	CGG	26	UAG	9	654	C->U
B.1.351 (Beta)_stockP4_artic	S	501	N	AAU	23063	N	1	Y	1	0	0	AAU	1	UAU	1	0	0	2	NA
B.1.351 (Beta)_stockP4_artic	S	80	D	GAU	21800	A	2278	V	204	T	47	GCU	2263	GUU	204	ACU	47	2603	A->C
B.1.351 (Beta)_stockP4_artic	nsp2	85	T	ACC	1058	I	1115	T	50	V	7	AUC	1110	ACC	45	GUC	6	1180	C->U
B.1.351 (Beta)_stockP4_artic	nsp3	837	K	AAG	5228	N	355	K	26	I	2	AAU	353	AAG	22	AAA	4	385	G->U
B.1.351 (Beta)_stockP4_artic	S	417	K	AAG	22811	N	4677	K	29	S	18	AAU	4634	AAC	43	AAG	27	4762	G->U
B.1.351 (Beta)_stockP4_artic	ORF3a	171	S	UCA	25903	L	1437	S	12	F	7	UUA	1394	UUG	43	UCA	12	1471	C->U
B.1.351 (Beta)_stockP4_artic	S	484	E	GAA	23012	K	1	E	1	0	0	AAA	1	GAA	1	0	0	2	G->A
B.1.351 (Beta)_stockP4_artic	nsp6	108	F	UUU	11294	L	79	F	35	I	1	UUG	75	UUU	34	UUA	4	117	U->G
B.1.351 (Beta)_72h_P5_artic	ORF3a	57	Q	CAG	25561	H	1113	Q	25	L	21	CAU	1108	CAG	21	CUG	14	1180	G->U
B.1.351 (Beta)_72h_P5_artic	S	18	L	CUU	21614	F	166	Y	1	H	1	UUU	164	UUC	2	UCU	1	171	C->U
B.1.351 (Beta)_72h_P5_artic	E	71	P	CCU	26455	L	1968	F	18	H	13	CUU	1951	UUU	18	CAU	13	2017	C->U
B.1.351 (Beta)_72h_P5_artic	S	701	A	GCA	23663	V	709	A	22	I	8	GUA	697	GCA	15	GUG	9	758	C->U
B.1.351 (Beta)_72h_P5_artic	S	677	Q	CAG	23591	H	827	L	10	Q	10	CAU	826	CAG	10	CUU	6	861	G->U
B.1.351 (Beta)_72h_P5_artic	nsp6	106	S	UCU	11288	T	11	S	8	F	2	ACU	11	UCU	6	UUU	2	23	U->A
B.1.351 (Beta)_72h_P5_artic	ORF3a	131	W	UGG	25783	L	1067	W	54	*	24	UUG	1057	UGG	54	UGA	16	1188	G->U
B.1.351 (Beta)_72h_P5_artic	nsp12	323	P	CCU	14407	L	230	I	10	P	9	CUU	227	AUU	10	CCU	7	258	C->U
B.1.351 (Beta)_72h_P5_artic	S	614	D	GAU	23402	G	727	S	10	V	8	GGU	722	AGU	10	GAU	7	772	A->G
B.1.351 (Beta)_72h_P5_artic	nsp5	90	K	AAG	10322	R	2566	*	137	G	77	AGG	2555	UAG	137	GGG	76	2944	A->G
B.1.351 (Beta)_72h_P5_artic	S	215	D	GAU	22205	G	6507	S	66	D	59	GGU	6496	AGU	66	GAU	56	6728	A->G
B.1.351 (Beta)_72h_P5_artic	nsp5	252	P	CCU	10808	L	213	P	62	S	7	CUU	212	CCU	61	UCU	6	285	C->U
B.1.351 (Beta)_72h_P5_artic	N	205	T	ACU	28886	I	1646	N	18	T	12	AUU	1629	AAU	18	AUC	17	1706	C->U
B.1.351 (Beta)_72h_P5_artic	nsp3	40	S	UCU	2837	S	150	F	24	Y	2	UCU	150	UUC	13	UUU	11	179	NA
B.1.351 (Beta)_72h_P5_artic	ORF8	115	R	CGU	28236	L	6393	F	80	R	29	CUU	6365	UUU	79	CGU	26	6563	G->U
B.1.351 (Beta)_72h_P5_artic	S	682	R	CGG	23606	W	743	R	24	*	24	UGG	743	UAG	19	CGG	16	818	C->U
B.1.351 (Beta)_72h_P5_artic	S	501	N	AAU	23063	Y	33	H	1	0	0	UAU	33	CAU	1	0	0	34	A->U
B.1.351 (Beta)_72h_P5_artic	S	80	D	GAU	21800	A	5127	V	388	T	137	GCU	5080	GUU	386	ACU	136	5832	A->C
B.1.351 (Beta)_72h_P5_artic	nsp2	85	T	ACC	1058	I	387	R	1	D	1	AUC	385	AUU	1	GAC	1	391	C->U
B.1.351 (Beta)_72h_P5_artic	nsp3	837	K	AAG	5228	N	160	K	18	R	3	AAU	159	AAG	13	AAA	5	187	G->U
B.1.351 (Beta)_72h_P5_artic	S	417	K	AAG	22811	N	3114	K	62	D	13	AAU	3081	AAG	60	AAC	33	3244	G->U
B.1.351 (Beta)_72h_P5_artic	ORF3a	171	S	UCA	25903	L	1200	F	9	S	7	UUA	1153	UUG	47	UUU	9	1238	C->U
B.1.351 (Beta)_72h_P5_artic	S	484	E	GAA	23012	K	32	E	1	D	1	AAA	32	GAA	1	GAU	1	34	G->A
B.1.351 (Beta)_72h_P5_artic	nsp6	108	F	UUU	11294	L	33	F	15	I	4	UUG	31	UUU	15	AUU	4	53	U->G
B.1.617.2 (Delta)_stockP3_artic	nsp3	822	P	CCU	5183	L	131	P	2	<NA>	0	CUU	131	CCU	2	0	0	133	C->U
B.1.617.2 (Delta)_stockP3_artic	nsp4	446	A	GCU	9890	V	103	F	1	T	1	GUU	103	ACU	1	UUU	1	105	C->U
B.1.617.2 (Delta)_stockP3_artic	nsp6	149	V	GUU	11417	A	22	V	2	M	1	GCU	22	GUU	2	AAG	1	27	U->C
B.1.617.2 (Delta)_stockP3_artic	nsp6	181	T	ACU	11513	I	29	T	1	0	0	AUU	29	ACU	1	0	0	30	C->U
B.1.617.2 (Delta)_stockP3_artic	nsp12	323	P	CCU	14407	L	64	P	1	0	0	CUU	64	CCU	1	0	0	65	C->U
B.1.617.2 (Delta)_stockP3_artic	nsp12	671	G	GGU	15451	S	68	G	1	T	1	AGU	66	AGC	2	GGU	1	70	G->A
B.1.617.2 (Delta)_stockP3_artic	nsp13	77	P	CCA	16465	L	22	0	0	0	0	CUA	22	0	0	0	0	22	C->U
B.1.617.2 (Delta)_stockP3_artic	S	19	T	ACA	21617	R	43	E	1	0	0	AGA	43	GAA	1	0	0	44	C->G
B.1.617.2 (Delta)_stockP3_artic	S	222	A	GCU	22226	V	123	A	1	G	1	GUU	123	GCU	1	AUU	1	126	C->U
B.1.617.2 (Delta)_stockP3_artic	S	452	L	CUG	22916	R	93	Q	8	W	1	CGG	93	CAG	8	CCG	1	103	U->G
B.1.617.2 (Delta)_stockP3_artic	S	478	T	ACA	22994	K	100	C	1	0	0	AAA	99	AAG	1	UGU	1	101	C->A
B.1.617.2 (Delta)_stockP3_artic	S	614	D	GAU	23402	G	369	D	2	I	2	GGU	369	AUU	2	GAU	2	375	A->G
B.1.617.2 (Delta)_stockP3_artic	S	681	P	CCU	23603	R	68	C	2	H	1	CGU	68	UGU	2	CAU	1	72	C->G
B.1.617.2 (Delta)_stockP3_artic	S	950	D	GAU	24410	N	28	D	2	0	0	AAU	27	GAU	2	AAC	1	30	G->A
B.1.617.2 (Delta)_stockP3_artic	ORF3a	26	S	UCA	25468	L	32	S	2	0	0	UUA	31	UCA	2	UUG	1	34	C->U
B.1.617.2 (Delta)_stockP3_artic	M	82	I	AUC	26766	T	23	A	1	0	0	ACC	21	ACU	2	GCC	1	24	U->C
B.1.617.2 (Delta)_stockP3_artic	ORF8	120	F	UUC	28251	L	39	F	8	S	4	UUA	36	UUC	7	UCC	4	53	C->A
B.1.617.2 (Delta)_stockP3_artic	N	63	D	GAC	28460	G	18	D	1	0	0	GGC	18	GAC	1	0	0	19	A->G
B.1.617.2 (Delta)_stockP3_artic	N	203	R	AGG	28880	M	245	I	9	K	4	AUG	245	AUA	9	AAG	4	263	G->U
B.1.617.2 (Delta)_stockP3_artic	N	377	D	GAU	29402	Y	43	G	1	H	1	UAU	42	UAC	1	GGU	1	45	G->U
B.1.617.2 (Delta)_72h_P4_artic	nsp3	822	P	CCU	5183	L	1593	S	7	H	4	CUU	1586	CAU	4	UCU	4	1613	C->U
B.1.617.2 (Delta)_72h_P4_artic	nsp4	446	A	GCU	9890	V	5250	A	55	I	54	GUU	5248	AUU	54	GCU	42	5422	C->U
B.1.617.2 (Delta)_72h_P4_artic	nsp6	149	V	GUU	11417	A	3665	V	198	T	59	GCU	3656	GUU	194	ACU	57	4029	U->C
B.1.617.2 (Delta)_72h_P4_artic	nsp6	181	T	ACU	11513	I	4129	T	55	S	23	AUU	4125	ACU	49	AGU	16	4252	C->U
B.1.617.2 (Delta)_72h_P4_artic	nsp12	323	P	CCU	14407	L	10855	P	301	F	199	CUU	10809	CCU	218	UUU	197	11600	C->U
B.1.617.2 (Delta)_72h_P4_artic	nsp12	671	G	GGU	15451	S	17552	D	163	G	160	AGU	17492	GAU	163	GGU	145	18151	G->A
B.1.617.2 (Delta)_72h_P4_artic	nsp13	77	P	CCA	16465	L	6740	P	209	S	63	CUA	6647	CCA	205	UCA	61	7060	C->U
B.1.617.2 (Delta)_72h_P4_artic	S	19	T	ACA	21617	R	1493	*	15	G	11	AGA	1488	UGA	15	GGA	9	1544	C->G
B.1.617.2 (Delta)_72h_P4_artic	S	142	G	GGU	21986	D	89	G	12	N	1	GAU	87	GGU	12	GAC	2	102	G->A
B.1.617.2 (Delta)_72h_P4_artic	S	157	F	UUC	22031	L	7	F	6	W	2	UUA	7	UUC	5	UGG	2	19	C->A
B.1.617.2 (Delta)_72h_P4_artic	S	158	R	AGA	22034	G	72	R	22	K	4	GGA	72	AGA	21	AAA	3	103	A->G
B.1.617.2 (Delta)_72h_P4_artic	S	222	A	GCU	22226	V	2308	A	34	I	15	GUU	2308	GCU	28	AUU	15	2387	C->U
B.1.617.2 (Delta)_72h_P4_artic	S	452	L	CUG	22916	R	16215	Q	990	W	647	CGG	16114	CAG	977	UGG	647	18620	U->G
B.1.617.2 (Delta)_72h_P4_artic	S	478	T	ACA	22994	K	18146	T	208	N	65	AAA	17973	AAG	173	ACA	110	18557	C->A
B.1.617.2 (Delta)_72h_P4_artic	S	614	D	GAU	23402	G	27844	S	398	I	151	GGU	27800	AGU	393	AUU	151	28911	A->G
B.1.617.2 (Delta)_72h_P4_artic	S	681	P	CCU	23603	R	9267	P	96	H	71	CGU	9235	CCU	86	CAU	71	9603	C->G
B.1.617.2 (Delta)_72h_P4_artic	S	950	D	GAU	24410	N	13844	D	29	K	15	AAU	13817	GAU	29	AAC	27	13958	G->A
B.1.617.2 (Delta)_72h_P4_artic	ORF3a	26	S	UCA	25468	L	14045	S	205	*	194	UUA	13522	UUG	512	UCA	170	14740	C->U
B.1.617.2 (Delta)_72h_P4_artic	M	82	I	AUC	26766	T	2168	A	28	N	9	ACC	2016	ACU	148	GCC	27	2232	U->C
B.1.617.2 (Delta)_72h_P4_artic	ORF7a	82	V	GUU	27637	A	357	T	8	V	4	GCU	354	ACU	8	GUC	2	371	U->C
B.1.617.2 (Delta)_72h_P4_artic	ORF7a	120	T	ACA	27751	I	351	T	3	R	3	AUA	351	AGA	3	ACA	3	360	C->U
B.1.617.2 (Delta)_72h_P4_artic	ORF8	119	D	GAU	28248	V	137	N	61	D	57	GUU	137	AAU	59	GAU	50	402	A->U
B.1.617.2 (Delta)_72h_P4_artic	ORF8	120	F	UUC	28251	L	1832	F	411	S	153	UUA	1693	UUC	393	UCC	147	2523	C->A
B.1.617.2 (Delta)_72h_P4_artic	N	63	D	GAC	28460	G	5446	D	166	A	42	GGC	5416	GAC	165	GCC	30	5701	A->G
B.1.617.2 (Delta)_72h_P4_artic	N	203	R	AGG	28880	M	12902	I	584	R	145	AUG	12902	AUA	559	AGG	90	14021	G->U
B.1.617.2 (Delta)_72h_P4_artic	N	377	D	GAU	29402	Y	973	C	27	H	15	UAU	971	CAU	15	UGU	14	1044	G->U
B.1.1.529_(Omicron)_P2_stock_artic	nsp3	38	K	AAG	2831	R	60	0	0	0	0	AGG	60	0	0	0	0	60	A->G
B.1.1.529_(Omicron)_P2_stock_artic	nsp3	1069	V	GUU	5924	I	5631	V	92	F	15	AUU	5631	GUU	87	UUU	15	5774	G->A
B.1.1.529_(Omicron)_P2_stock_artic	nsp3	1892	A	GCU	8393	T	8469	A	124	I	27	ACU	8460	GCU	107	AUU	25	8689	G->A
B.1.1.529_(Omicron)_P2_stock_artic	nsp4	492	T	ACC	10028	I	373	T	49	F	2	AUC	373	ACC	48	UUC	2	429	C->U
B.1.1.529_(Omicron)_P2_stock_artic	nsp5	132	P	CCC	10448	H	922	P	282	Y	18	CAC	918	CCC	276	UAC	18	1252	C->A
B.1.1.529_(Omicron)_P2_stock_artic	nsp6	189	I	AUU	11537	V	2049	I	12	A	9	GUU	2048	AUU	12	GCU	8	2083	A->G
B.1.1.529_(Omicron)_P2_stock_artic	nsp12	323	P	CCU	14407	L	747	I	10	F	7	CUU	744	AUU	10	UUU	7	774	C->U
B.1.1.529_(Omicron)_P2_stock_artic	nsp13	596	N	AAU	18022	K	53	N	32	*	1	AAG	53	AAU	32	UAA	1	87	U->G
B.1.1.529_(Omicron)_P2_stock_artic	nsp14	42	I	AUA	18163	V	30	I	1	M	1	GUA	30	AUA	1	AUG	1	32	A->G
B.1.1.529_(Omicron)_P2_stock_artic	S	67	A	GCU	21761	V	612	A	8	S	2	GUU	612	GCU	7	UCU	2	625	C->U
B.1.1.529_(Omicron)_P2_stock_artic	S	70	V	GUC	21770	I	15	V	9	A	2	AUC	15	GUC	7	CUC	2	31	G->A
B.1.1.529_(Omicron)_P2_stock_artic	S	95	T	ACU	21845	I	626	T	9	N	5	AUU	626	ACU	9	AAU	5	645	C->U
B.1.1.529_(Omicron)_P2_stock_artic	S	339	G	GGU	22577	D	985	G	84	S	4	GAU	985	GGU	84	AGU	4	1080	G->A
B.1.1.529_(Omicron)_P2_stock_artic	S	371	S	UCC	22673	L	884	S	105	F	4	CUC	882	UCC	86	UCU	15	1001	U->C;C->U
B.1.1.529_(Omicron)_P2_stock_artic	S	373	S	UCA	22679	P	943	S	91	L	8	CCA	941	UCA	89	UUA	6	1052	U->C
B.1.1.529_(Omicron)_P2_stock_artic	S	375	S	UCC	22685	F	856	S	85	C	3	UUC	853	UCC	81	UUU	3	945	C->U
B.1.1.529_(Omicron)_P2_stock_artic	S	440	N	AAU	22880	K	421	N	8	*	2	AAG	418	AAU	7	AAA	3	434	U->G
B.1.1.529_(Omicron)_P2_stock_artic	S	446	G	GGU	22898	S	414	I	7	G	6	AGU	413	AUU	7	AAU	5	440	G->A
B.1.1.529_(Omicron)_P2_stock_artic	S	477	S	AGC	22991	N	499	S	5	G	4	AAC	490	AAU	9	GGC	4	514	G->A
B.1.1.529_(Omicron)_P2_stock_artic	S	478	T	ACA	22994	K	492	T	4	S	3	AAA	487	AAG	5	ACA	3	500	C->A
B.1.1.529_(Omicron)_P2_stock_artic	S	484	E	GAA	23012	A	493	T	3	G	3	GCA	488	GCG	5	ACA	2	500	A->C
B.1.1.529_(Omicron)_P2_stock_artic	S	493	Q	CAA	23039	R	499	*	4	Q	4	CGA	498	UGA	4	CAG	3	509	A->G
B.1.1.529_(Omicron)_P2_stock_artic	S	496	G	GGU	23048	S	460	V	8	N	6	AGU	456	GUU	8	AAU	6	480	G->A
B.1.1.529_(Omicron)_P2_stock_artic	S	498	Q	CAA	23054	R	477	K	13	Q	7	CGA	476	AAA	13	UGA	6	508	A->G
B.1.1.529_(Omicron)_P2_stock_artic	S	501	N	AAU	23063	Y	479	C	6	N	2	UAU	478	UGU	6	AAU	2	494	A->U
B.1.1.529_(Omicron)_P2_stock_artic	S	505	Y	UAC	23075	H	485	C	5	Q	5	CAC	483	CAA	5	UGC	5	503	U->C
B.1.1.529_(Omicron)_P2_stock_artic	S	614	D	GAU	23402	G	2001	D	113	V	7	GGU	1996	GAU	112	GUU	7	2142	A->G
B.1.1.529_(Omicron)_P2_stock_artic	S	681	P	CCU	23603	H	240	P	239	R	66	CAU	240	CCU	238	CGU	66	546	C->A
B.1.1.529_(Omicron)_P2_stock_artic	S	701	A	GCA	23663	V	435	A	98	T	3	GUA	428	GCA	96	GUG	7	545	C->U
B.1.1.529_(Omicron)_P2_stock_artic	S	796	D	GAU	23948	Y	466	D	42	C	2	UAU	466	GAU	42	UGU	2	511	G->U
B.1.1.529_(Omicron)_P2_stock_artic	S	856	N	AAC	24128	K	476	N	47	S	2	AAA	472	AAC	46	AAG	4	526	C->A
B.1.1.529_(Omicron)_P2_stock_artic	S	954	Q	CAA	24422	H	716	Q	136	Y	80	CAU	710	CAA	136	UAU	73	959	A->U
B.1.1.529_(Omicron)_P2_stock_artic	S	969	N	AAU	24467	K	2358	N	210	E	3	AAA	2357	AAU	207	AAC	3	2577	U->A
B.1.1.529_(Omicron)_P2_stock_artic	S	981	L	CUU	24503	F	2347	L	267	S	2	UUU	2346	CUU	264	CUG	3	2622	C->U
B.1.1.529_(Omicron)_P2_stock_artic	M	63	A	GCU	26709	T	2408	A	755	P	16	ACU	2390	GCU	755	CCU	16	3202	G->A
B.1.1.529_(Omicron)_P2_stock_artic	N	13	P	CCC	28310	L	6289	P	70	I	35	CUC	6278	CCU	39	CCC	23	6476	C->U
B.1.1.529_(Omicron)_P2_stock_artic	N	77	N	AAU	28502	T	5	Y	3	N	3	ACU	3	UAC	2	AAU	2	11	A->C
B.1.1.529_(Omicron)_P2_stock_artic	N	203	R	AGG	28880	K	127	R	11	M	9	AAA	126	AGG	11	AUG	9	155	G->A;G->A
B.1.1.529_(Omicron)_P2_stock_artic	N	204	G	GGA	28883	R	128	G	26	*	5	CGA	126	GGA	25	UGA	5	164	G->C
B.1.1.529_(Omicron)_P3_72hrs_artic	nsp3	38	K	AAG	2831	R	26	K	1	S	1	AGG	26	AGC	1	AAG	1	28	A->G
B.1.1.529_(Omicron)_P3_72hrs_artic	nsp3	1069	V	GUU	5924	I	1418	V	11	F	3	AUU	1417	GUU	10	UUU	3	1439	G->A
B.1.1.529_(Omicron)_P3_72hrs_artic	nsp3	1892	A	GCU	8393	T	1944	A	47	I	9	ACU	1942	GCU	45	AUU	9	2016	G->A
B.1.1.529_(Omicron)_P3_72hrs_artic	nsp4	492	T	ACC	10028	I	669	T	11	V	6	AUC	658	AUU	10	ACC	10	694	C->U
B.1.1.529_(Omicron)_P3_72hrs_artic	nsp5	132	P	CCC	10448	H	1025	Y	26	L	8	CAC	1020	UAC	26	CUG	7	1090	C->A
B.1.1.529_(Omicron)_P3_72hrs_artic	nsp6	189	I	AUU	11537	V	483	I	6	A	6	GUU	482	AUU	6	GCU	6	503	A->G
B.1.1.529_(Omicron)_P3_72hrs_artic	nsp6	260	L	CUC	11750	F	97	L	17	H	1	UUC	96	CUC	14	CUA	1	116	C->U
B.1.1.529_(Omicron)_P3_72hrs_artic	nsp12	323	P	CCU	14407	L	136	F	2	I	2	CUU	135	AUU	2	UUU	1	144	C->U
B.1.1.529_(Omicron)_P3_72hrs_artic	nsp13	596	N	AAU	18022	K	178	N	89	0	0	AAG	177	AAU	88	AAC	1	267	U->G
B.1.1.529_(Omicron)_P3_72hrs_artic	nsp14	42	I	AUA	18163	V	82	I	5	M	2	GUA	82	AUA	5	AUG	2	90	A->G
B.1.1.529_(Omicron)_P3_72hrs_artic	S	67	A	GCU	21761	V	253	E	1	T	1	GUU	253	ACU	1	GCC	1	256	C->U
B.1.1.529_(Omicron)_P3_72hrs_artic	S	95	T	ACU	21845	I	263	T	4	F	2	AUU	263	ACU	4	UUU	2	273	C->U
B.1.1.529_(Omicron)_P3_72hrs_artic	S	144	Y	UAU	21992	L	15	Y	1	F	1	UUG	15	UAU	1	UUU	1	17	A->U;U->G
B.1.1.529_(Omicron)_P3_72hrs_artic	S	145	Y	UAC	21995	D	16	0	0	0	0	GAC	16	0	0	0	0	16	U->G
B.1.1.529_(Omicron)_P3_72hrs_artic	S	339	G	GGU	22577	D	620	G	4	S	2	GAU	620	GGU	4	AGU	2	628	G->A
B.1.1.529_(Omicron)_P3_72hrs_artic	S	371	S	UCC	22673	L	575	S	26	F	9	CUC	569	UCU	19	UUC	9	615	U->C;C->U
B.1.1.529_(Omicron)_P3_72hrs_artic	S	373	S	UCA	22679	P	619	S	10	L	8	CCA	617	UCA	8	ACA	5	644	U->C
B.1.1.529_(Omicron)_P3_72hrs_artic	S	375	S	UCC	22685	F	576	S	5	A	1	UUC	576	UCU	4	GCU	1	582	C->U
B.1.1.529_(Omicron)_P3_72hrs_artic	S	440	N	AAU	22880	K	16	0	0	0	0	AAG	16	0	0	0	0	16	U->G
B.1.1.529_(Omicron)_P3_72hrs_artic	S	446	G	GGU	22898	S	17	I	1	0	0	AGU	17	AUU	1	0	0	18	G->A
B.1.1.529_(Omicron)_P3_72hrs_artic	S	477	S	AGC	22991	N	29	0	0	0	0	AAC	28	AAU	1	0	0	29	G->A
B.1.1.529_(Omicron)_P3_72hrs_artic	S	478	T	ACA	22994	K	28	0	0	0	0	AAA	27	AAG	1	0	0	28	C->A
B.1.1.529_(Omicron)_P3_72hrs_artic	S	484	E	GAA	23012	A	30	0	0	0	0	GCA	30	0	0	0	0	30	A->C
B.1.1.529_(Omicron)_P3_72hrs_artic	S	493	Q	CAA	23039	R	29	A	1	0	0	CGA	29	GCG	1	0	0	30	A->G
B.1.1.529_(Omicron)_P3_72hrs_artic	S	496	G	GGU	23048	S	24	A	1	V	1	AGU	24	GUU	1	GCU	1	26	G->A
B.1.1.529_(Omicron)_P3_72hrs_artic	S	498	Q	CAA	23054	R	29	*	1	0	0	CGA	29	UGA	1	0	0	30	A->G
B.1.1.529_(Omicron)_P3_72hrs_artic	S	501	N	AAU	23063	Y	23	N	2	P	1	UAU	23	AAU	2	CCU	1	26	A->U
B.1.1.529_(Omicron)_P3_72hrs_artic	S	505	Y	UAC	23075	H	28	C	1	0	0	CAC	28	UGC	1	0	0	29	U->C
B.1.1.529_(Omicron)_P3_72hrs_artic	S	614	D	GAU	23402	G	1824	S	10	V	7	GGU	1823	AGU	10	GUU	6	1859	A->G
B.1.1.529_(Omicron)_P3_72hrs_artic	S	679	N	AAU	23597	K	1686	R	10	Q	6	AAG	1672	AAA	14	CAG	6	1720	U->G
B.1.1.529_(Omicron)_P3_72hrs_artic	S	681	P	CCU	23603	H	1823	P	11	R	8	CAU	1823	CGU	8	CCU	8	1861	C->A
B.1.1.529_(Omicron)_P3_72hrs_artic	S	701	A	GCA	23663	V	1677	A	22	I	9	GUA	1644	GUG	32	GCA	18	1736	C->U
B.1.1.529_(Omicron)_P3_72hrs_artic	S	796	D	GAU	23948	Y	992	D	5	H	3	UAU	992	GAU	5	CAU	3	1006	G->U
B.1.1.529_(Omicron)_P3_72hrs_artic	S	856	N	AAC	24128	K	939	S	4	N	3	AAA	928	AAG	11	AGC	3	957	C->A
B.1.1.529_(Omicron)_P3_72hrs_artic	S	954	Q	CAA	24422	H	410	Y	39	L	8	CAU	406	UAU	35	CUA	6	467	A->U
B.1.1.529_(Omicron)_P3_72hrs_artic	S	969	N	AAU	24467	K	138	N	8	0	0	AAA	138	AAU	8	0	0	146	U->A
B.1.1.529_(Omicron)_P3_72hrs_artic	S	981	L	CUU	24503	F	194	L	8	0	0	UUU	194	CUU	8	0	0	202	C->U
B.1.1.529_(Omicron)_P3_72hrs_artic	E	9	T	ACA	26269	I	178	T	39	G	1	AUA	178	ACA	37	ACC	1	220	C->U
B.1.1.529_(Omicron)_P3_72hrs_artic	M	3	D	GAU	26529	G	58	D	3	E	3	GGU	58	GAU	3	GAG	2	66	A->G
B.1.1.529_(Omicron)_P3_72hrs_artic	M	19	Q	CAA	26577	E	56	Q	8	K	2	GAA	56	CAA	7	AAA	2	66	C->G
B.1.1.529_(Omicron)_P3_72hrs_artic	M	63	A	GCU	26709	T	1197	A	38	S	11	ACU	1191	GCU	38	UCU	6	1259	G->A
B.1.1.529_(Omicron)_P3_72hrs_artic	N	13	P	CCC	28310	L	1590	P	30	I	11	CUC	1581	CCU	19	AUU	9	1657	C->U
B.1.1.529_(Omicron)_P3_72hrs_artic	N	203	R	AGG	28880	K	154	T	2	M	1	AAA	152	AAG	2	ACA	2	159	G->A;G->A
B.1.1.529_(Omicron)_P3_72hrs_artic	N	204	G	GGA	28883	R	156	Q	3	*	2	CGA	155	UGA	2	CAA	2	163	G->C
