# Supplementary material for: Analysis of SARS-CoV-2 in Nasopharyngeal Samples from Patients with COVID-19 Illustrates Population Variation and Diverse Phenotypes, Placing the Growth Properties of Variants of Concern in Context with Other Lineages
Source: mSphere. 2022 May 2;7(3):e00913-21. doi: 10.1128/msphere.00913-21 (PMC9241508; doi:10.1128/msphere.00913-21)
Supplement: TABLE S2 [file msphere.00913-21-s0002.xlsx]

## Sheet: Sheet1
Vero E6 growth statisics for Figure 4
Figure A		Comparator	Time	P-value	Significance
B (Liverpool/REMRQ0001/2020)	vs	B.1.1.7 ('Alpha')	0	0.6123	ns
B (Liverpool/REMRQ0001/2020)	vs	B.1.351 ('Beta')	0	0.0021	**
B (Liverpool/REMRQ0001/2020)	vs	B.1.617.2 ('Delta')	0	0.025	*
B (Liverpool/REMRQ0001/2020)	vs	B.1.1.529 ('Omicron')	0	0.8389	ns
B (Liverpool/REMRQ0001/2020)	vs	B.1.1.7 ('Alpha')	24	0.7493	ns
B (Liverpool/REMRQ0001/2020)	vs	B.1.351 ('Beta')	24	<0.0001	****
B (Liverpool/REMRQ0001/2020)	vs	B.1.617.2 ('Delta')	24	0.8149	ns
B (Liverpool/REMRQ0001/2020)	vs	B.1.1.529 ('Omicron')	24	0.6876	ns
B (Liverpool/REMRQ0001/2020)	vs	B.1.1.7 ('Alpha')	48	0.4996	ns
B (Liverpool/REMRQ0001/2020)	vs	B.1.351 ('Beta')	48	0.0328	*
B (Liverpool/REMRQ0001/2020)	vs	B.1.617.2 ('Delta')	48	0.8232	ns
B (Liverpool/REMRQ0001/2020)	vs	B.1.1.529 ('Omicron')	48	0.3705	ns
B (Liverpool/REMRQ0001/2020)	vs	B.1.1.7 ('Alpha')	72	0.1275	ns
B (Liverpool/REMRQ0001/2020)	vs	B.1.351 ('Beta')	72	0.3975	ns
B (Liverpool/REMRQ0001/2020)	vs	B.1.617.2 ('Delta')	72	0.839	ns
B (Liverpool/REMRQ0001/2020)	vs	B.1.1.529 ('Omicron')	72	0.0382	*
Figure B		Comparator	Time	P-value	Significance
B (Victoria/01/2020)	vs	B.1.1.7 ('Alpha')	0	0.9093	ns
B (Victoria/01/2020)	vs	B.1.351 ('Beta')	0	0.0054	**
B (Victoria/01/2020)	vs	B.1.617.2 ('Delta')	0	0.0648	ns
B (Victoria/01/2020)	vs	B.1.1.529 ('Omicron')	0	0.9941	ns
B (Victoria/01/2020)	vs	B.1.1.7 ('Alpha')	24	0.9997	ns
B (Victoria/01/2020)	vs	B.1.351 ('Beta')	24	<0.0001	****
B (Victoria/01/2020)	vs	B.1.617.2 ('Delta')	24	0.9948	ns
B (Victoria/01/2020)	vs	B.1.1.529 ('Omicron')	24	>0.9999	ns
B (Victoria/01/2020)	vs	B.1.1.7 ('Alpha')	48	0.9606	ns
B (Victoria/01/2020)	vs	B.1.351 ('Beta')	48	0.0002	***
B (Victoria/01/2020)	vs	B.1.617.2 ('Delta')	48	0.5657	ns
B (Victoria/01/2020)	vs	B.1.1.529 ('Omicron')	48	0.9991	ns
B (Victoria/01/2020)	vs	B.1.1.7 ('Alpha')	72	0.7809	ns
B (Victoria/01/2020)	vs	B.1.351 ('Beta')	72	0.3002	ns
B (Victoria/01/2020)	vs	B.1.617.2 ('Delta')	72	0.089	ns
B (Victoria/01/2020)	vs	B.1.1.529 ('Omicron')	72	0.9999	ns
Figure C		Comparator	Time	P-value	Significance
B.1.1.10 (SCV2-008)	vs	B.1.1.7 ('Alpha')	0	<0.0001	****
B.1.1.10 (SCV2-008)	vs	B.1.351 ('Beta')	0	0.0002	***
B.1.1.10 (SCV2-008)	vs	B.1.617.2 ('Delta')	0	<0.0001	****
B.1.1.10 (SCV2-008)	vs	B.1.1.529 ('Omicron')	0	<0.0001	****
B.1.1.10 (SCV2-008)	vs	B.1.1.7 ('Alpha')	24	0.0047	**
B.1.1.10 (SCV2-008)	vs	B.1.351 ('Beta')	24	<0.0001	****
B.1.1.10 (SCV2-008)	vs	B.1.617.2 ('Delta')	24	0.0057	**
B.1.1.10 (SCV2-008)	vs	B.1.1.529 ('Omicron')	24	0.0039	**
B.1.1.10 (SCV2-008)	vs	B.1.1.7 ('Alpha')	48	0.2073	ns
B.1.1.10 (SCV2-008)	vs	B.1.351 ('Beta')	48	0.378	ns
B.1.1.10 (SCV2-008)	vs	B.1.617.2 ('Delta')	48	0.3736	ns
B.1.1.10 (SCV2-008)	vs	B.1.1.529 ('Omicron')	48	0.1556	ns
B.1.1.10 (SCV2-008)	vs	B.1.1.7 ('Alpha')	72	0.4652	ns
B.1.1.10 (SCV2-008)	vs	B.1.351 ('Beta')	72	0.8524	ns
B.1.1.10 (SCV2-008)	vs	B.1.617.2 ('Delta')	72	0.9991	ns
B.1.1.10 (SCV2-008)	vs	B.1.1.529 ('Omicron')	72	0.2001	ns
Figure D		Comparator	Time	P-value	Significance
B.1 (SCV2-009)	vs	B.1.1.7 ('Alpha')	0	0.0177	*
B.1 (SCV2-009)	vs	B.1.351 ('Beta')	0	0.0753	ns
B.1 (SCV2-009)	vs	B.1.617.2 ('Delta')	0	0.0406	*
B.1 (SCV2-009)	vs	B.1.1.529 ('Omicron')	0	0.0153	*
B.1 (SCV2-009)	vs	B.1.1.7 ('Alpha')	24	0.2089	ns
B.1 (SCV2-009)	vs	B.1.351 ('Beta')	24	<0.0001	****
B.1 (SCV2-009)	vs	B.1.617.2 ('Delta')	24	0.2474	ns
B.1 (SCV2-009)	vs	B.1.1.529 ('Omicron')	24	0.179	ns
B.1 (SCV2-009)	vs	B.1.1.7 ('Alpha')	48	0.7286	ns
B.1 (SCV2-009)	vs	B.1.351 ('Beta')	48	0.0023	**
B.1 (SCV2-009)	vs	B.1.617.2 ('Delta')	48	0.9933	ns
B.1 (SCV2-009)	vs	B.1.1.529 ('Omicron')	48	0.5343	ns
B.1 (SCV2-009)	vs	B.1.1.7 ('Alpha')	72	0.9529	ns
B.1 (SCV2-009)	vs	B.1.351 ('Beta')	72	0.9949	ns
B.1 (SCV2-009)	vs	B.1.617.2 ('Delta')	72	0.6794	ns
B.1 (SCV2-009)	vs	B.1.1.529 ('Omicron')	72	0.5193	ns
Figure E		Comparator	Time	P-value	Significance
B.1.1 (SCV2-010)	vs	B.1.1.7 ('Alpha')	0	0.1649	ns
B.1.1 (SCV2-010)	vs	B.1.351 ('Beta')	0	0.2645	ns
B.1.1 (SCV2-010)	vs	B.1.617.2 ('Delta')	0	0.2171	ns
B.1.1 (SCV2-010)	vs	B.1.1.529 ('Omicron')	0	0.1572	ns
B.1.1 (SCV2-010)	vs	B.1.1.7 ('Alpha')	24	0.0694	ns
B.1.1 (SCV2-010)	vs	B.1.351 ('Beta')	24	<0.0001	****
B.1.1 (SCV2-010)	vs	B.1.617.2 ('Delta')	24	0.0792	ns
B.1.1 (SCV2-010)	vs	B.1.1.529 ('Omicron')	24	0.0616	ns
B.1.1 (SCV2-010)	vs	B.1.1.7 ('Alpha')	48	0.1204	ns
B.1.1 (SCV2-010)	vs	B.1.351 ('Beta')	48	0.3559	ns
B.1.1 (SCV2-010)	vs	B.1.617.2 ('Delta')	48	0.2435	ns
B.1.1 (SCV2-010)	vs	B.1.1.529 ('Omicron')	48	0.0862	ns
B.1.1 (SCV2-010)	vs	B.1.1.7 ('Alpha')	72	0.8561	ns
B.1.1 (SCV2-010)	vs	B.1.351 ('Beta')	72	>0.9999	ns
B.1.1 (SCV2-010)	vs	B.1.617.2 ('Delta')	72	0.8953	ns
B.1.1 (SCV2-010)	vs	B.1.1.529 ('Omicron')	72	0.4248	ns
Figure F		Comparator	Time	P-value	Significance
B.1.5 (SCV2-016)	vs	B.1.1.7 ('Alpha')	0	0.0516	ns
B.1.5 (SCV2-016)	vs	B.1.351 ('Beta')	0	0.2797	ns
B.1.5 (SCV2-016)	vs	B.1.617.2 ('Delta')	0	0.14	ns
B.1.5 (SCV2-016)	vs	B.1.1.529 ('Omicron')	0	0.0434	*
B.1.5 (SCV2-016)	vs	B.1.1.7 ('Alpha')	24	0.1895	ns
B.1.5 (SCV2-016)	vs	B.1.351 ('Beta')	24	<0.0001	****
B.1.5 (SCV2-016)	vs	B.1.617.2 ('Delta')	24	0.2292	ns
B.1.5 (SCV2-016)	vs	B.1.1.529 ('Omicron')	24	0.1594	ns
B.1.5 (SCV2-016)	vs	B.1.1.7 ('Alpha')	48	0.1391	ns
B.1.5 (SCV2-016)	vs	B.1.351 ('Beta')	48	0.068	ns
B.1.5 (SCV2-016)	vs	B.1.617.2 ('Delta')	48	0.3269	ns
B.1.5 (SCV2-016)	vs	B.1.1.529 ('Omicron')	48	0.0918	ns
B.1.5 (SCV2-016)	vs	B.1.1.7 ('Alpha')	72	0.9998	ns
B.1.5 (SCV2-016)	vs	B.1.351 ('Beta')	72	0.7734	ns
B.1.5 (SCV2-016)	vs	B.1.617.2 ('Delta')	72	0.3349	ns
B.1.5 (SCV2-016)	vs	B.1.1.529 ('Omicron')	72	0.9147	ns
Figure G		Comparator	Time	P-value	Significance
B.1 (SCV2-007_RAL01-009_day one)	vs	B.1 (SCV2-017_RAL01-009_day three)	0	0.0004	***
B.1 (SCV2-007_RAL01-009_day one)	vs	B.1.1.7 ('Alpha')	0	0.0003	***
B.1 (SCV2-007_RAL01-009_day one)	vs	B.1.351 ('Beta')	0	0.0013	**
B.1 (SCV2-007_RAL01-009_day one)	vs	B.1.617.2 ('Delta')	0	0.0007	***
B.1 (SCV2-007_RAL01-009_day one)	vs	B.1.1.529 ('Omicron')	0	0.0003	***
B.1 (SCV2-007_RAL01-009_day one)	vs	B.1 (SCV2-017_RAL01-009_day three)	24	0.1999	ns
B.1 (SCV2-007_RAL01-009_day one)	vs	B.1.1.7 ('Alpha')	24	0.2011	ns
B.1 (SCV2-007_RAL01-009_day one)	vs	B.1.351 ('Beta')	24	<0.0001	****
B.1 (SCV2-007_RAL01-009_day one)	vs	B.1.617.2 ('Delta')	24	0.2377	ns
B.1 (SCV2-007_RAL01-009_day one)	vs	B.1.1.529 ('Omicron')	24	0.1726	ns
B.1 (SCV2-007_RAL01-009_day one)	vs	B.1 (SCV2-017_RAL01-009_day three)	48	0.4495	ns
B.1 (SCV2-007_RAL01-009_day one)	vs	B.1.1.7 ('Alpha')	48	0.4663	ns
B.1 (SCV2-007_RAL01-009_day one)	vs	B.1.351 ('Beta')	48	0.0037	**
B.1 (SCV2-007_RAL01-009_day one)	vs	B.1.617.2 ('Delta')	48	0.8824	ns
B.1 (SCV2-007_RAL01-009_day one)	vs	B.1.1.529 ('Omicron')	48	0.3062	ns
B.1 (SCV2-007_RAL01-009_day one)	vs	B.1 (SCV2-017_RAL01-009_day three)	72	0.8057	ns
B.1 (SCV2-007_RAL01-009_day one)	vs	B.1.1.7 ('Alpha')	72	0.9874	ns
B.1 (SCV2-007_RAL01-009_day one)	vs	B.1.351 ('Beta')	72	0.9901	ns
B.1 (SCV2-007_RAL01-009_day one)	vs	B.1.617.2 ('Delta')	72	0.61	ns
B.1 (SCV2-007_RAL01-009_day one)	vs	B.1.1.529 ('Omicron')	72	0.5869	ns
Figure H		Comparator	Time	P-value	Significance
B.4 (SCV2-011_RAL01-005_day one)	vs	B.4 (SCV2-018_RAL01-005_day three)	0	0.2947	ns
B.4 (SCV2-011_RAL01-005_day one)	vs	B.1.1.7 ('Alpha')	0	0.3254	ns
B.4 (SCV2-011_RAL01-005_day one)	vs	B.1.351 ('Beta')	0	0.7377	ns
B.4 (SCV2-011_RAL01-005_day one)	vs	B.1.617.2 ('Delta')	0	0.5464	ns
B.4 (SCV2-011_RAL01-005_day one)	vs	B.1.1.529 ('Omicron')	0	0.2947	ns
B.4 (SCV2-011_RAL01-005_day one)	vs	B.4 (SCV2-018_RAL01-005_day three)	24	0.388	ns
B.4 (SCV2-011_RAL01-005_day one)	vs	B.1.1.7 ('Alpha')	24	0.4546	ns
B.4 (SCV2-011_RAL01-005_day one)	vs	B.1.351 ('Beta')	24	<0.0001	****
B.4 (SCV2-011_RAL01-005_day one)	vs	B.1.617.2 ('Delta')	24	0.5403	ns
B.4 (SCV2-011_RAL01-005_day one)	vs	B.1.1.529 ('Omicron')	24	0.385	ns
B.4 (SCV2-011_RAL01-005_day one)	vs	B.4 (SCV2-018_RAL01-005_day three)	48	0.2732	ns
B.4 (SCV2-011_RAL01-005_day one)	vs	B.1.1.7 ('Alpha')	48	0.3758	ns
B.4 (SCV2-011_RAL01-005_day one)	vs	B.1.351 ('Beta')	48	0.0076	**
B.4 (SCV2-011_RAL01-005_day one)	vs	B.1.617.2 ('Delta')	48	0.7761	ns
B.4 (SCV2-011_RAL01-005_day one)	vs	B.1.1.529 ('Omicron')	48	0.2446	ns
B.4 (SCV2-011_RAL01-005_day one)	vs	B.4 (SCV2-018_RAL01-005_day three)	72	0.3217	ns
B.4 (SCV2-011_RAL01-005_day one)	vs	B.1.1.7 ('Alpha')	72	0.3614	ns
B.4 (SCV2-011_RAL01-005_day one)	vs	B.1.351 ('Beta')	72	0.4302	ns
B.4 (SCV2-011_RAL01-005_day one)	vs	B.1.617.2 ('Delta')	72	0.5021	ns
B.4 (SCV2-011_RAL01-005_day one)	vs	B.1.1.529 ('Omicron')	72	0.3029	ns
VOC comparisons
B.1.1.7 ('Alpha')	vs	B.1.351 ('Beta')	0	0.0402	*
B.1.1.7 ('Alpha')	vs	B.1.617.2 ('Delta')	0	0.2901	ns
B.1.1.7 ('Alpha')	vs	B.1.1.529 ('Omicron')	0	0.9867	ns
B.1.351 ('Beta')	vs	B.1.617.2 ('Delta')	0	0.5161	ns
B.1.351 ('Beta')	vs	B.1.1.529 ('Omicron')	0	0.0254	*
B.1.617.2 ('Delta')	vs	B.1.1.529 ('Omicron')	0	0.1878	ns
B.1.1.7 ('Alpha')	vs	B.1.351 ('Beta')	24	<0.0001	****
B.1.1.7 ('Alpha')	vs	B.1.617.2 ('Delta')	24	0.9993	ns
B.1.1.7 ('Alpha')	vs	B.1.1.529 ('Omicron')	24	0.9995	ns
B.1.351 ('Beta')	vs	B.1.617.2 ('Delta')	24	<0.0001	****
B.1.351 ('Beta')	vs	B.1.1.529 ('Omicron')	24	<0.0001	****
B.1.617.2 ('Delta')	vs	B.1.1.529 ('Omicron')	24	0.995	ns
B.1.1.7 ('Alpha')	vs	B.1.351 ('Beta')	48	0.0021	**
B.1.1.7 ('Alpha')	vs	B.1.617.2 ('Delta')	48	0.9093	ns
B.1.1.7 ('Alpha')	vs	B.1.1.529 ('Omicron')	48	0.99	ns
B.1.351 ('Beta')	vs	B.1.617.2 ('Delta')	48	0.0045	**
B.1.351 ('Beta')	vs	B.1.1.529 ('Omicron')	48	0.0015	**
B.1.617.2 ('Delta')	vs	B.1.1.529 ('Omicron')	48	0.7754	ns
B.1.1.7 ('Alpha')	vs	B.1.351 ('Beta')	72	0.8733	ns
B.1.1.7 ('Alpha')	vs	B.1.617.2 ('Delta')	72	0.4989	ns
B.1.1.7 ('Alpha')	vs	B.1.1.529 ('Omicron')	72	0.8858	ns
B.1.351 ('Beta')	vs	B.1.617.2 ('Delta')	72	0.8898	ns
B.1.351 ('Beta')	vs	B.1.1.529 ('Omicron')	72	0.4936	ns
B.1.617.2 ('Delta')	vs	B.1.1.529 ('Omicron')	72	0.2068	ns
AUC comparison
B.1.351 ('Beta')	vs	B (Liverpool/REMRQ0001/2020)		0.0009	***
B.1.351 ('Beta')	vs	B (Victoria/01/2020)		<0.0001	****
B.1.351 ('Beta')	vs	B.1.1.10 (SCV2-008)		0.0175	*
B.1.351 ('Beta')	vs	B.1 (SCV2-009)		0.0002	***
B.1.351 ('Beta')	vs	B.1.1 (SCV2-010)		0.0176	*
B.1.351 ('Beta')	vs	B.1.5 (SCV2-016)		0.0025	**
B.1.351 ('Beta')	vs	B.1 (SCV2-007_RAL01-009_day one)		<0.0001	****
B.1.351 ('Beta')	vs	B.1 (SCV2-017_RAL01-009_day three)		<0.0001	****
B.1.351 ('Beta')	vs	B.4 (SCV2-011_RAL01-005_day one)		0.0075	**
B.1.351 ('Beta')	vs	B.4 (SCV2-018_RAL01-005_day three)		<0.0001	****
B.1.351 ('Beta')	vs	B.1.1.7 ('Alpha')		<0.0001	****
B.1.351 ('Beta')	vs	B.1.617.2 ('Delta')		<0.0001	****
B.1.351 ('Beta')	vs	B.1.1.529 ('Omicron')		<0.0001	****
