# Supplementary material for: Analysis of SARS-CoV-2 in Nasopharyngeal Samples from Patients with COVID-19 Illustrates Population Variation and Diverse Phenotypes, Placing the Growth Properties of Variants of Concern in Context with Other Lineages
Source: mSphere. 2022 May 2;7(3):e00913-21. doi: 10.1128/msphere.00913-21 (PMC9241508; doi:10.1128/msphere.00913-21)
Supplement: TABLE S3 [file msphere.00913-21-s0003.xlsx]

## Sheet: Sheet1
hACE2-A549 growth statisics as per figure 6
Figure A		Comparator	Time	P-value	Significance
B (Liverpool/REMRQ0001/2020)	vs	B.1.1.7 ('Alpha')	0	0.9124	ns
B (Liverpool/REMRQ0001/2020)	vs	B.1.351 ('Beta')	0	0.1959	ns
B (Liverpool/REMRQ0001/2020)	vs	B.1.617.2 ('Delta')	0	0.7352	ns
B (Liverpool/REMRQ0001/2020)	vs	B.1.1.529 ('Omicron')	0	0.4044	ns
B (Liverpool/REMRQ0001/2020)	vs	B.1.1.7 ('Alpha')	24	0.6999	ns
B (Liverpool/REMRQ0001/2020)	vs	B.1.351 ('Beta')	24	0.2508	ns
B (Liverpool/REMRQ0001/2020)	vs	B.1.617.2 ('Delta')	24	0.9332	ns
B (Liverpool/REMRQ0001/2020)	vs	B.1.1.529 ('Omicron')	24	0.6844	ns
B (Liverpool/REMRQ0001/2020)	vs	B.1.1.7 ('Alpha')	48	0.9161	ns
B (Liverpool/REMRQ0001/2020)	vs	B.1.351 ('Beta')	48	0.6145	ns
B (Liverpool/REMRQ0001/2020)	vs	B.1.617.2 ('Delta')	48	0.9204	ns
B (Liverpool/REMRQ0001/2020)	vs	B.1.1.529 ('Omicron')	48	0.8971	ns
B (Liverpool/REMRQ0001/2020)	vs	B.1.1.7 ('Alpha')	72	0.9987	ns
B (Liverpool/REMRQ0001/2020)	vs	B.1.351 ('Beta')	72	0.0775	ns
B (Liverpool/REMRQ0001/2020)	vs	B.1.617.2 ('Delta')	72	0.09	ns
B (Liverpool/REMRQ0001/2020)	vs	B.1.1.529 ('Omicron')	72	>0.9999	ns
Figure B		Comparator	Time	P-value	Significance
B (Victoria/01/2020)	vs	B.1.1.7 ('Alpha')	0	>0.9999	ns
B (Victoria/01/2020)	vs	B.1.351 ('Beta')	0	0.029	*
B (Victoria/01/2020)	vs	B.1.617.2 ('Delta')	0	0.9745	ns
B (Victoria/01/2020)	vs	B.1.1.529 ('Omicron')	0	0.6762	ns
B (Victoria/01/2020)	vs	B.1.1.7 ('Alpha')	24	0.8999	ns
B (Victoria/01/2020)	vs	B.1.351 ('Beta')	24	0.0833	ns
B (Victoria/01/2020)	vs	B.1.617.2 ('Delta')	24	0.6379	ns
B (Victoria/01/2020)	vs	B.1.1.529 ('Omicron')	24	0.8661	ns
B (Victoria/01/2020)	vs	B.1.1.7 ('Alpha')	48	0.9999	ns
B (Victoria/01/2020)	vs	B.1.351 ('Beta')	48	0.2651	ns
B (Victoria/01/2020)	vs	B.1.617.2 ('Delta')	48	0.5681	ns
B (Victoria/01/2020)	vs	B.1.1.529 ('Omicron')	48	0.9987	ns
B (Victoria/01/2020)	vs	B.1.1.7 ('Alpha')	72	0.9962	ns
B (Victoria/01/2020)	vs	B.1.351 ('Beta')	72	0.233	ns
B (Victoria/01/2020)	vs	B.1.617.2 ('Delta')	72	0.2619	ns
B (Victoria/01/2020)	vs	B.1.1.529 ('Omicron')	72	0.9657	ns
Figure C		Comparator	Time	P-value	Significance
B.1.1.10 (SCV2-008)	vs	B.1.1.7 ('Alpha')	0	0.0187	*
B.1.1.10 (SCV2-008)	vs	B.1.351 ('Beta')	0	0.5774	ns
B.1.1.10 (SCV2-008)	vs	B.1.617.2 ('Delta')	0	0.0189	*
B.1.1.10 (SCV2-008)	vs	B.1.1.529 ('Omicron')	0	0.0096	**
B.1.1.10 (SCV2-008)	vs	B.1.1.7 ('Alpha')	24	0.1463	ns
B.1.1.10 (SCV2-008)	vs	B.1.351 ('Beta')	24	0.335	ns
B.1.1.10 (SCV2-008)	vs	B.1.617.2 ('Delta')	24	0.2676	ns
B.1.1.10 (SCV2-008)	vs	B.1.1.529 ('Omicron')	24	0.1928	ns
B.1.1.10 (SCV2-008)	vs	B.1.1.7 ('Alpha')	48	0.3417	ns
B.1.1.10 (SCV2-008)	vs	B.1.351 ('Beta')	48	0.9792	ns
B.1.1.10 (SCV2-008)	vs	B.1.617.2 ('Delta')	48	0.8741	ns
B.1.1.10 (SCV2-008)	vs	B.1.1.529 ('Omicron')	48	0.38	ns
B.1.1.10 (SCV2-008)	vs	B.1.1.7 ('Alpha')	72	0.707	ns
B.1.1.10 (SCV2-008)	vs	B.1.351 ('Beta')	72	0.6524	ns
B.1.1.10 (SCV2-008)	vs	B.1.617.2 ('Delta')	72	0.701	ns
B.1.1.10 (SCV2-008)	vs	B.1.1.529 ('Omicron')	72	0.6074	ns
Figure D		Comparator	Time	P-value	Significance
B.1 (SCV2-009)	vs	B.1.1.7 ('Alpha')	0	0.4496	ns
B.1 (SCV2-009)	vs	B.1.351 ('Beta')	0	0.6941	ns
B.1 (SCV2-009)	vs	B.1.617.2 ('Delta')	0	0.3255	ns
B.1 (SCV2-009)	vs	B.1.1.529 ('Omicron')	0	0.1511	ns
B.1 (SCV2-009)	vs	B.1.1.7 ('Alpha')	24	0.0117	*
B.1 (SCV2-009)	vs	B.1.351 ('Beta')	24	0.9857	ns
B.1 (SCV2-009)	vs	B.1.617.2 ('Delta')	24	0.3406	ns
B.1 (SCV2-009)	vs	B.1.1.529 ('Omicron')	24	0.0164	*
B.1 (SCV2-009)	vs	B.1.1.7 ('Alpha')	48	0.9821	ns
B.1 (SCV2-009)	vs	B.1.351 ('Beta')	48	0.3288	ns
B.1 (SCV2-009)	vs	B.1.617.2 ('Delta')	48	0.6972	ns
B.1 (SCV2-009)	vs	B.1.1.529 ('Omicron')	48	0.9669	ns
B.1 (SCV2-009)	vs	B.1.1.7 ('Alpha')	72	0.9999	ns
B.1 (SCV2-009)	vs	B.1.351 ('Beta')	72	0.0946	ns
B.1 (SCV2-009)	vs	B.1.617.2 ('Delta')	72	0.1097	ns
B.1 (SCV2-009)	vs	B.1.1.529 ('Omicron')	72	0.9991	ns
Figure E		Comparator	Time	P-value	Significance
B.1.1 (SCV2-010)	vs	B.1.1.7 ('Alpha')	0	0.4473	ns
B.1.1 (SCV2-010)	vs	B.1.351 ('Beta')	0	0.9999	ns
B.1.1 (SCV2-010)	vs	B.1.617.2 ('Delta')	0	0.4047	ns
B.1.1 (SCV2-010)	vs	B.1.1.529 ('Omicron')	0	0.2831	ns
B.1.1 (SCV2-010)	vs	B.1.1.7 ('Alpha')	24	0.0029	**
B.1.1 (SCV2-010)	vs	B.1.351 ('Beta')	24	0.0233	*
B.1.1 (SCV2-010)	vs	B.1.617.2 ('Delta')	24	0.0119	*
B.1.1 (SCV2-010)	vs	B.1.1.529 ('Omicron')	24	0.0048	**
B.1.1 (SCV2-010)	vs	B.1.1.7 ('Alpha')	48	0.1706	ns
B.1.1 (SCV2-010)	vs	B.1.351 ('Beta')	48	0.9654	ns
B.1.1 (SCV2-010)	vs	B.1.617.2 ('Delta')	48	0.7736	ns
B.1.1 (SCV2-010)	vs	B.1.1.529 ('Omicron')	48	0.1927	ns
B.1.1 (SCV2-010)	vs	B.1.1.7 ('Alpha')	72	0.6666	ns
B.1.1 (SCV2-010)	vs	B.1.351 ('Beta')	72	0.6532	ns
B.1.1 (SCV2-010)	vs	B.1.617.2 ('Delta')	72	0.7022	ns
B.1.1 (SCV2-010)	vs	B.1.1.529 ('Omicron')	72	0.5626	ns
Figure F		Comparator	Time	P-value	Significance
B.1.5 (SCV2-016)	vs	B.1.1.7 ('Alpha')	0	0.1509	ns
B.1.5 (SCV2-016)	vs	B.1.351 ('Beta')	0	0.9644	ns
B.1.5 (SCV2-016)	vs	B.1.617.2 ('Delta')	0	0.1367	ns
B.1.5 (SCV2-016)	vs	B.1.1.529 ('Omicron')	0	0.0815	ns
B.1.5 (SCV2-016)	vs	B.1.1.7 ('Alpha')	24	0.9545	ns
B.1.5 (SCV2-016)	vs	B.1.351 ('Beta')	24	0.0341	*
B.1.5 (SCV2-016)	vs	B.1.617.2 ('Delta')	24	0.4435	ns
B.1.5 (SCV2-016)	vs	B.1.1.529 ('Omicron')	24	0.9248	ns
B.1.5 (SCV2-016)	vs	B.1.1.7 ('Alpha')	48	>0.9999	ns
B.1.5 (SCV2-016)	vs	B.1.351 ('Beta')	48	0.1592	ns
B.1.5 (SCV2-016)	vs	B.1.617.2 ('Delta')	48	0.4124	ns
B.1.5 (SCV2-016)	vs	B.1.1.529 ('Omicron')	48	>0.9999	ns
B.1.5 (SCV2-016)	vs	B.1.1.7 ('Alpha')	72	0.9961	ns
B.1.5 (SCV2-016)	vs	B.1.351 ('Beta')	72	0.0685	ns
B.1.5 (SCV2-016)	vs	B.1.617.2 ('Delta')	72	0.0797	ns
B.1.5 (SCV2-016)	vs	B.1.1.529 ('Omicron')	72	>0.9999	ns
Figure G		Comparator	Time	P-value	Significance
B.1 (SCV2-007_RAL01-009_day one)	vs	B.1 (SCV2-017_RAL01-009_day three)	0	0.3028	ns
B.1 (SCV2-007_RAL01-009_day one)	vs	B.1.1.7 ('Alpha')	0	0.3982	ns
B.1 (SCV2-007_RAL01-009_day one)	vs	B.1.351 ('Beta')	0	0.912	ns
B.1 (SCV2-007_RAL01-009_day one)	vs	B.1.617.2 ('Delta')	0	0.2958	ns
B.1 (SCV2-007_RAL01-009_day one)	vs	B.1.1.529 ('Omicron')	0	0.1365	ns
B.1 (SCV2-007_RAL01-009_day one)	vs	B.1 (SCV2-017_RAL01-009_day three)	24	0.0816	ns
B.1 (SCV2-007_RAL01-009_day one)	vs	B.1.1.7 ('Alpha')	24	0.0387	*
B.1 (SCV2-007_RAL01-009_day one)	vs	B.1.351 ('Beta')	24	0.8017	ns
B.1 (SCV2-007_RAL01-009_day one)	vs	B.1.617.2 ('Delta')	24	0.3389	ns
B.1 (SCV2-007_RAL01-009_day one)	vs	B.1.1.529 ('Omicron')	24	0.0547	ns
B.1 (SCV2-007_RAL01-009_day one)	vs	B.1 (SCV2-017_RAL01-009_day three)	48	0.5873	ns
B.1 (SCV2-007_RAL01-009_day one)	vs	B.1.1.7 ('Alpha')	48	0.6583	ns
B.1 (SCV2-007_RAL01-009_day one)	vs	B.1.351 ('Beta')	48	0.8966	ns
B.1 (SCV2-007_RAL01-009_day one)	vs	B.1.617.2 ('Delta')	48	0.9996	ns
B.1 (SCV2-007_RAL01-009_day one)	vs	B.1.1.529 ('Omicron')	48	0.653	ns
B.1 (SCV2-007_RAL01-009_day one)	vs	B.1 (SCV2-017_RAL01-009_day three)	72	0.5015	ns
B.1 (SCV2-007_RAL01-009_day one)	vs	B.1.1.7 ('Alpha')	72	0.6235	ns
B.1 (SCV2-007_RAL01-009_day one)	vs	B.1.351 ('Beta')	72	0.9997	ns
B.1 (SCV2-007_RAL01-009_day one)	vs	B.1.617.2 ('Delta')	72	0.9997	ns
B.1 (SCV2-007_RAL01-009_day one)	vs	B.1.1.529 ('Omicron')	72	0.6167	ns
Figure H		Comparator	Time	P-value	Significance
B.4 (SCV2-011_RAL01-005_day one)	vs	B.4 (SCV2-018_RAL01-005_day three)	0	0.9997	ns
B.4 (SCV2-011_RAL01-005_day one)	vs	B.1.1.7 ('Alpha')	0	0.9336	ns
B.4 (SCV2-011_RAL01-005_day one)	vs	B.1.351 ('Beta')	0	0.1036	ns
B.4 (SCV2-011_RAL01-005_day one)	vs	B.1.617.2 ('Delta')	0	0.7236	ns
B.4 (SCV2-011_RAL01-005_day one)	vs	B.1.1.529 ('Omicron')	0	0.3423	ns
B.4 (SCV2-011_RAL01-005_day one)	vs	B.4 (SCV2-018_RAL01-005_day three)	24	0.9801	ns
B.4 (SCV2-011_RAL01-005_day one)	vs	B.1.1.7 ('Alpha')	24	0.9782	ns
B.4 (SCV2-011_RAL01-005_day one)	vs	B.1.351 ('Beta')	24	0.2842	ns
B.4 (SCV2-011_RAL01-005_day one)	vs	B.1.617.2 ('Delta')	24	0.8837	ns
B.4 (SCV2-011_RAL01-005_day one)	vs	B.1.1.529 ('Omicron')	24	0.968	ns
B.4 (SCV2-011_RAL01-005_day one)	vs	B.4 (SCV2-018_RAL01-005_day three)	48	>0.9999	ns
B.4 (SCV2-011_RAL01-005_day one)	vs	B.1.1.7 ('Alpha')	48	>0.9999	ns
B.4 (SCV2-011_RAL01-005_day one)	vs	B.1.351 ('Beta')	48	0.1444	ns
B.4 (SCV2-011_RAL01-005_day one)	vs	B.1.617.2 ('Delta')	48	0.4126	ns
B.4 (SCV2-011_RAL01-005_day one)	vs	B.1.1.529 ('Omicron')	48	0.9999	ns
B.4 (SCV2-011_RAL01-005_day one)	vs	B.4 (SCV2-018_RAL01-005_day three)	72	>0.9999	ns
B.4 (SCV2-011_RAL01-005_day one)	vs	B.1.1.7 ('Alpha')	72	0.9986	ns
B.4 (SCV2-011_RAL01-005_day one)	vs	B.1.351 ('Beta')	72	0.0545	ns
B.4 (SCV2-011_RAL01-005_day one)	vs	B.1.617.2 ('Delta')	72	0.0647	ns
B.4 (SCV2-011_RAL01-005_day one)	vs	B.1.1.529 ('Omicron')	72	>0.9999	ns
VOC Comparisons
B.1.1.7 ('Alpha')	vs	B.1.351 ('Beta')	0	0.0402	*
B.1.1.7 ('Alpha')	vs	B.1.617.2 ('Delta')	0	0.2901	ns
B.1.1.7 ('Alpha')	vs	B.1.1.529 ('Omicron')	0	0.9867	ns
B.1.351 ('Beta')	vs	B.1.617.2 ('Delta')	0	0.5161	ns
B.1.351 ('Beta')	vs	B.1.1.529 ('Omicron')	0	0.0254	*
B.1.617.2 ('Delta')	vs	B.1.1.529 ('Omicron')	0	0.1878	ns
B.1.1.7 ('Alpha')	vs	B.1.351 ('Beta')	24	<0.0001	****
B.1.1.7 ('Alpha')	vs	B.1.617.2 ('Delta')	24	0.9993	ns
B.1.1.7 ('Alpha')	vs	B.1.1.529 ('Omicron')	24	0.9995	ns
B.1.351 ('Beta')	vs	B.1.617.2 ('Delta')	24	<0.0001	****
B.1.351 ('Beta')	vs	B.1.1.529 ('Omicron')	24	<0.0001	****
B.1.617.2 ('Delta')	vs	B.1.1.529 ('Omicron')	24	0.995	ns
B.1.1.7 ('Alpha')	vs	B.1.351 ('Beta')	48	0.0021	**
B.1.1.7 ('Alpha')	vs	B.1.617.2 ('Delta')	48	0.9093	ns
B.1.1.7 ('Alpha')	vs	B.1.1.529 ('Omicron')	48	0.99	ns
B.1.351 ('Beta')	vs	B.1.617.2 ('Delta')	48	0.0045	**
B.1.351 ('Beta')	vs	B.1.1.529 ('Omicron')	48	0.0015	**
B.1.617.2 ('Delta')	vs	B.1.1.529 ('Omicron')	48	0.7754	ns
B.1.1.7 ('Alpha')	vs	B.1.351 ('Beta')	72	0.9787	ns
B.1.1.7 ('Alpha')	vs	B.1.617.2 ('Delta')	72	0.6991	ns
B.1.1.7 ('Alpha')	vs	B.1.1.529 ('Omicron')	72	0.9826	ns
B.1.351 ('Beta')	vs	B.1.617.2 ('Delta')	72	0.9838	ns
B.1.351 ('Beta')	vs	B.1.1.529 ('Omicron')	72	0.6931	ns
B.1.617.2 ('Delta')	vs	B.1.1.529 ('Omicron')	72	0.3116	ns
AUC comparison
B.1.351 ('Beta')	vs	B (Liverpool/REMRQ0001/2020)		0.9191	ns
B.1.351 ('Beta')	vs	B (Victoria/01/2020)		0.9421	ns
B.1.351 ('Beta')	vs	B.1.1.10 (SCV2-008)		0.9999	ns
B.1.351 ('Beta')	vs	B.1 (SCV2-009)		0.9262	ns
B.1.351 ('Beta')	vs	B.1.1 (SCV2-010)		>0.9999	ns
B.1.351 ('Beta')	vs	B.1.5 (SCV2-016)		0.8329	ns
B.1.351 ('Beta')	vs	B.1 (SCV2-007_RAL01-009_day one)		0.867	ns
B.1.351 ('Beta')	vs	B.1 (SCV2-017_RAL01-009_day three)		>0.9999	ns
B.1.351 ('Beta')	vs	B.4 (SCV2-011_RAL01-005_day one)		0.8325	ns
B.1.351 ('Beta')	vs	B.4 (SCV2-018_RAL01-005_day three)		0.8316	ns
B.1.351 ('Beta')	vs	B.1.1.7 ('Alpha')		0.8959	ns
B.1.351 ('Beta')	vs	B.1.617.2 ('Delta')		0.9998	ns
B.1.351 ('Beta')	vs	B.1.1.529 ('Omicron')		0.894	ns
